# Supplementary material for: Open drug discovery for the Zika virus
Source: F1000Res. 2016 Feb 9;5:150. [Version 1] doi: 10.12688/f1000research.8013.1 (PMC4841202; doi:10.12688/f1000research.8013.1)
Supplement: Supplementary file 1 [file f1000research-5-8622-s0000.tgz]

Archive with 1 entries (1 files):
- e126c0e0-db75-4b62-ad28-dd8aa27fd048.xlsx
