# Supplementary material for: Open drug discovery for the Zika virus
Source: F1000Res. 2016 Feb 9;5:150. [Version 1] doi: 10.12688/f1000research.8013.1 (PMC4841202; doi:10.12688/f1000research.8013.1)
Supplement: Supplementary file 1 [file f1000research-5-8622-s0000.tgz › e126c0e0-db75-4b62-ad28-dd8aa27fd048.xlsx]

## Sheet: Sheet1
Compound (SMILES)	Surname	Journal	Year	Cmpd ID	PMID
CC1=C(C(/C=C/C2=CC=C(Cl)C(Cl)=C2)=O)SC(N3C(C4=CC=CC=C4)=CC(C5=CC=CC=C5)=N3)=N1	Cushman	J Med Chem	2008	M02	18610998
O=C(NC1=CC=C(/C(C)=N/NC(N)=N)C=C1)NC2=CC=C(/C(C)=N/NC(N)=N)C=C2	Cushman	J Med Chem	2008	P02	18610998
NC(C=CC=C1)=C1SCC2=CSC(C3=CC=C(Cl)C=C3)=N2	Cushman	J Med Chem	2008	D03	18610998
O=C(NC1=CC=C(/C(C)=N/NC(N)=O)C=C1)NC2=NC(C)=C(C(NCC3=CC=C(Cl)C=C3Cl)=O)S2	Cushman	J Med Chem	2008	1	18610998
O=C(NC1=CC=C(/C(C)=N/NC(N)=N)C=C1)NC2=NC(C)=C(C(NCC3=CC=C(Cl)C=C3Cl)=O)S2	Cushman	J Med Chem	2008	2	18610998
O=C(NC1=CC=C(C(C)=O)C=C1)NC2=NC(C)=C(C(OC)=O)S2	Cushman	J Med Chem	2008	3	18610998
O=C(NC1=CC=C(C(C)=O)C=C1)NC2=NC(C)=C(C(O)=O)S2	Cushman	J Med Chem	2008	4	18610998
O=C(NC1=CC=C(/C(C)=N/NC(N)=O)C=C1)NC2=NC(C)=C(C(OC)=O)S2	Cushman	J Med Chem	2008	5	18610998
O=C(NC1=CC=C(/C(C)=N/NC(N)=N)C=C1)NC2=NC(C)=C(C(OC)=O)S2	Cushman	J Med Chem	2008	6	18610998
O=C(NC1=CC=C(C(C)=O)C=C1)NC2=NC(C)=C(C(NCC3=CC=C(Cl)C=C3Cl)=O)S2	Cushman	J Med Chem	2008	7	18610998
O=C(NC1=CC=C(C(C)=O)C=C1)NC2=NC(C)=C(C(NCC3=CC=C(Cl)C(Cl)=C3)=O)S2	Cushman	J Med Chem	2008	8	18610998
CC1=C(C(OCC)=O)SC(N2C(C3=CC=CC=C3)=CC(C4=CC=CC=C4)=N2)=N1	Cushman	J Med Chem	2008	9	18610998
CC1=C(C(O)=O)SC(N2C(C3=CC=CC=C3)=CC(C4=CC=CC=C4)=N2)=N1	Cushman	J Med Chem	2008	10	18610998
CC1=C(C(NCC2=CC=C(Cl)C(Cl)=C2)=O)SC(N3C(C4=CC=CC=C4)=CC(C5=CC=CC=C5)=N3)=N1	Cushman	J Med Chem	2008	11	18610998
CC1=C(C(OCCCCCCCC)=O)SC(N2C(C3=CC=CC=C3)=CC(C4=CC=CC=C4)=N2)=N1	Cushman	J Med Chem	2008	12	18610998
CC1=C(C(OC(C)C)=O)SC(N2C(C3=CC=CC=C3)=CC(C4=CC=CC=C4)=N2)=N1	Cushman	J Med Chem	2008	13	18610998
CC1=C(C(OC2(C3)CC4C[C@@H](CC3C4)C2)=O)SC(N5C(C6=CC=CC=C6)=CC(C7=CC=CC=C7)=N5)=N1	Cushman	J Med Chem	2008	14	18610998
CC1=C(C(OCC2=CC=C(I)C=C2)=O)SC(N3C(C4=CC=CC=C4)=CC(C5=CC=CC=C5)=N3)=N1	Cushman	J Med Chem	2008	15	18610998
CC1=C(C(OC2=CC=C(I)C=C2)=O)SC(N3C(C4=CC=CC=C4)=CC(C5=CC=CC=C5)=N3)=N1	Cushman	J Med Chem	2008	16	18610998
C1(C2=CC=CC=C2)=NNC(C3=CC=CC=C3)=C1	Cushman	J Med Chem	2008	17	18610998
CC1=C(C(OC)=O)SC(N(CC2=CC=C(C(C)=O)C=C2)CC3=CC=C(C(C)=O)C=C3)=N1	Cushman	J Med Chem	2008	18	18610998
CC1=C(C(NCC2=CC=C(Cl)C=C2Cl)=O)SC(N(CC3=CC=C(C(C)=O)C=C3)CC4=CC=C(C(C)=O)C=C4)=N1	Cushman	J Med Chem	2008	19	18610998
CC1=C(C(OC)=O)SC(N(CC2=CC=C(C(C)=O)C=C2)C(C)=O)=N1	Cushman	J Med Chem	2008	20	18610998
CC1=CSC(C2=CC=C(Cl)C=C2)=N1	Cushman	J Med Chem	2008	21	18610998
CC1=CSC(C2=CC=C(CCl)C=C2)=N1	Cushman	J Med Chem	2008	22	18610998
ClC(C=C1)=CC=C1C2=NC(CSC3=CC=C(N)C=C3)=CS2	Cushman	J Med Chem	2008	23	18610998
NC(C=CC=C1)=C1SCC2=CSC(C3=CC=CC=C3)=N2	Cushman	J Med Chem	2008	24	18610998
NC(C=C1)=CC=C1SCC2=CSC(C3=CC=CC=C3)=N2	Cushman	J Med Chem	2008	25	18610998
NC(C=C1)=CC=C1SCC2=CSC(C3=CC=CC=C3Cl)=N2	Cushman	J Med Chem	2008	26	18610998
ClC1=CC=CC=C1C2=NC(CSC3=C(N)C=CC=C3)=CS2	Cushman	J Med Chem	2008	27	18610998
NC(C=C1)=CC=C1SCC2=CSC(C3=CC=CN=C3)=N2	Cushman	J Med Chem	2008	28	18610998
NC(C=CC=C1)=C1SCC2=CSC(C3=CC=CN=C3)=N2	Cushman	J Med Chem	2008	29	18610998
ClC1=CC=CC(SCC2=CSC(C3=CC=C(Cl)C=C3)=N2)=C1	Cushman	J Med Chem	2008	30	18610998
CC1=C(C(OC)=O)SC(C2=CC=CC=C2)=N1	Cushman	J Med Chem	2008	31	18610998
CC1=C(C(OC)=O)SC(C2=CC=C(Cl)C=C2)=N1	Cushman	J Med Chem	2008	32	18610998
CC1=C(C(OC)=O)SC(C2=CC=NC=C2)=N1	Cushman	J Med Chem	2008	33	18610998
CC1=C(C(NCC2=CC=C(Cl)C(Cl)=C2)=O)SC(C3=CC=C(Cl)C=C3)=N1	Cushman	J Med Chem	2008	34	18610998
CC1=C(C(OCC2(C3)C[C@H](C[C@H]3C4)C[C@H]4C2)=O)SC(C5=CC=C(Cl)C=C5)=N1	Cushman	J Med Chem	2008	35	18610998
O=C(OC)C1=C(C(Br)Br)N=C(C2=CC=C(Cl)C=C2)S1	Cushman	J Med Chem	2008	36	18610998
O=C(OC)C(S1)=C(C(Br)Br)N=C1C2=CC=C(Cl)C=C2	Cushman	J Med Chem	2011	1	21355607
O=C(NOC)C(S1)=C(C(Br)Br)N=C1C2=CC=C(Cl)C=C2	Cushman	J Med Chem	2011	5	21355607
NC(C(S1)=C(C(Br)Br)N=C1C2=CC=C(Cl)C=C2)=O	Cushman	J Med Chem	2011	6	21355607
O=C(N(C)C)C(S1)=C(C(Br)Br)N=C1C2=CC=C(Cl)C=C2	Cushman	J Med Chem	2011	7	21355607
O=C(NC)C(S1)=C(C(Br)Br)N=C1C2=CC=C(Cl)C=C2	Cushman	J Med Chem	2011	8	21355607
O=C(N(CC)CC)C(S1)=C(C(Br)Br)N=C1C2=CC=C(Cl)C=C2	Cushman	J Med Chem	2011	9	21355607
O=C(NCC=C)C(S1)=C(C(Br)Br)N=C1C2=CC=C(Cl)C=C2	Cushman	J Med Chem	2011	10	21355607
O=C(NCC)C(S1)=C(C(Br)Br)N=C1C2=CC=C(Cl)C=C2	Cushman	J Med Chem	2011	11	21355607
O=C(NCC#C)C(S1)=C(C(Br)Br)N=C1C2=CC=C(Cl)C=C2	Cushman	J Med Chem	2011	12	21355607
O=C(OCC)C(S1)=C(C(Br)Br)N=C1C2=CC=C(Cl)C=C2	Cushman	J Med Chem	2011	13	21355607
O=C(OC(C)C)C(S1)=C(C(Br)Br)N=C1C2=CC=C(Cl)C=C2	Cushman	J Med Chem	2011	14	21355607
O=C(SCC)C(S1)=C(C(Br)Br)N=C1C2=CC=C(Cl)C=C2	Cushman	J Med Chem	2011	15	21355607
O=C(SC)C(S1)=C(C(Br)Br)N=C1C2=CC=C(Cl)C=C2	Cushman	J Med Chem	2011	16	21355607
CC(C(S1)=C(C(Br)Br)N=C1C2=CC=C(Cl)C=C2)=O	Cushman	J Med Chem	2011	20	21355607
O=C(/C=C/N(C)C)C(S1)=C(C(Br)Br)N=C1C2=CC=C(Cl)C=C2	Cushman	J Med Chem	2011	21	21355607
O=C(NCCO)C(S1)=C(C(Br)Br)N=C1C2=CC=C(Cl)C=C2	Cushman	J Med Chem	2011	22	21355607
O=C(NC[C@H](O)CO)C(S1)=C(C(Br)Br)N=C1C2=CC=C(Cl)C=C2	Cushman	J Med Chem	2011	23	21355607
O=C(N[C@H](O)[C@H](O)C(O)O)C(S1)=C(C(Br)Br)N=C1C2=CC=C(Cl)C=C2	Cushman	J Med Chem	2011	24	21355607
O=C(NCC[C@@]([C@@]([H])(CO)O[C@@]([H])(O)[C@](O)1[H])([H])[C@@]1(O)[H])C(S2)=C(C(Br)Br)N=C2C3=CC=C(Cl)C=C3	Cushman	J Med Chem	2011	25	21355607
O=C(OC)C(S1)=C(CC)N=C1C2=CC=C(Cl)C=C2	Cushman	J Med Chem	2011	28	21355607
O=C(OC)C(S1)=C(C(C)C)N=C1C2=CC=C(Cl)C=C2	Cushman	J Med Chem	2011	29	21355607
O=C(OC)C(S1)=C(C(C)(C)C)N=C1C2=CC=C(Cl)C=C2	Cushman	J Med Chem	2011	30	21355607
O=C(OCC)C(S1)=C(C2=CC=CO2)N=C1C3=CC=C(Cl)C=C3	Cushman	J Med Chem	2011	31	21355607
O=C(OC)C(S1)=C(COC)N=C1C2=CC=C(Cl)C=C2	Cushman	J Med Chem	2011	32	21355607
O=C(NCC)C(S1)=C(COC)N=C1C2=CC=C(Cl)C=C2	Cushman	J Med Chem	2011	33	21355607
O=C(NCC)C(S1)=C(C([H])=O)N=C1C2=CC=C(Cl)C=C2	Cushman	J Med Chem	2011	34	21355607
O=C(OC)C(S1)=C(C([H])=O)N=C1C2=CC=C(Cl)C=C2	Cushman	J Med Chem	2011	35	21355607
O=C(OC)C(S1)=C(C#N)N=C1C2=CC=C(Cl)C=C2	Cushman	J Med Chem	2011	36	21355607
O=C(OC)C(S1)=C(C([H])=O)N=C1C2=CC=C(Cl)C=C2	Cushman	J Med Chem	2011	37	21355607
O=C(OC)C(S1)=C(CBr)N=C1C2=CC=C(Cl)C=C2	Cushman	J Med Chem	2011	38	21355607
O=C(OC)C(S1)=C(CS(=O)(C)=O)N=C1C2=CC=C(Cl)C=C2	Cushman	J Med Chem	2011	39	21355607
O=C(OC)C(S1)=C(C(OC)=O)N=C1C2=CC=C(Cl)C=C2	Cushman	J Med Chem	2011	40	21355607
O=C(N(C)C)C(S1)=C(COC)N=C1C2=CC=C(Cl)C=C2	Cushman	J Med Chem	2011	41	21355607
O=C(N(C)C)C(S1)=C(C=O)N=C1C2=CC=C(Cl)C=C2	Cushman	J Med Chem	2011	42	21355607
O=C(N(C)C)C(S1)=C(C(OC)=O)N=C1C2=CC=C(Cl)C=C2	Cushman	J Med Chem	2011	43	21355607
ClC1=CC=C(C2=NC(C=O)=C(C3=NC(C)=NO3)S2)C=C1	Cushman	J Med Chem	2011	44	21355607
ClC1=CC=C(C2=NC(C(C)C)=C(C3=NC(C)=NO3)S2)C=C1	Cushman	J Med Chem	2011	45	21355607
CC(NC(C)(C)C1)(C)CC1NC2=NC=CC(C3=CC=C(C4=CC=CC(/C=C/C(N)(C)C)=N4)S3)=N2	Wang	AAC	2009	1	PMC2681551
CC(NC(C)(C)C1)(C)CC1NC2=NC=CC(C3=CC=C(C4=CC=CC(C(C)=O)=C4)S3)=N2	Wang	AAC	2009	2	PMC2681551
CC(NC(C)(C)C1)(C)CC1NC2=NC=CC(C3=CC=C(C4=CC=C(Cl)C=C4)S3)=N2	Wang	AAC	2009	3	PMC2681551
ClC(C=C1)=CC=C1C(S2)=CC=C2C3=NC(N4CCNCC4)=NC=C3	Wang	AAC	2009	4	PMC2681551
CC(NC(C)(C)C1)(C)CC1NC2=NC(C=CC=C3)=C3C(C4=CC=C(C5=CC=C(Cl)C=C5)S4)=N2	Wang	AAC	2009	5	PMC2681551
ClC(C=C1)=CC=C1C(S2)=CC=C2C3=NC(NCC4=CN=CC=C4)=NC5=C3C=CC=C5	Wang	AAC	2009	6	PMC2681551
O=C(/C(S1)=C\C2=CC=C(C3=CC=C(Cl)C=C3Cl)O2)N(CC(O)=O)C1=S	Stahla-Beek	J Virol	2012	2044-5240	22674988
IC1=CC(I)=CC(/C=C2SC(N(CC(O)=O)C/2=O)=S)=C1OC	Stahla-Beek	J Virol	2012	BG-5	22674988
O=C(/C(S1)=C\C2=CC=C(OC3=CC=CC=C3)C=C2)N(CC(O)=O)C1=S	Stahla-Beek	J Virol	2012	BG-115	22674988
O=C(/C(S1)=C\C2=CC=C(OCC3=CC=CC=C3)C=C2)N(CC(O)=O)C1=S	Stahla-Beek	J Virol	2012	BG-170	22674988
O=C(/C(S1)=C\C2=C(OC)C=CC(OC)=C2)N(CC(O)=O)C1=S	Stahla-Beek	J Virol	2012	BG-309	22674988
O=C(/C(S1)=C\C2=C(OC)C=CC=C2)N(CCC(O)=O)C1=S	Stahla-Beek	J Virol	2012	BG-310	22674988
O=C(/C(S1)=C\C2=CC=C(C(C)C)C=C2)N(CC(O)=O)C1=S	Stahla-Beek	J Virol	2012	BG-312	22674988
ClC1=CC(Br)=CC(/C=C2SC(N(CC(O)=O)C/2=O)=S)=C1O	Stahla-Beek	J Virol	2012	BG-313	22674988
O=C(/C(S1)=C\C2=CC(Br)=C(F)C=C2)N(CC(O)=O)C1=S	Stahla-Beek	J Virol	2012	BG-314	22674988
ClC1=CC(Cl)=CC(/C=C2SC(N(CC(O)=O)C/2=O)=S)=C1O	Stahla-Beek	J Virol	2012	BG-315	22674988
ClC1=CC=CC(/C=C2SC(N(CC(O)=O)C/2=O)=S)=C1Cl	Stahla-Beek	J Virol	2012	BG-317	22674988
ClC1=C(Cl)C=CC(/C=C2SC(N(CC(O)=O)C/2=O)=S)=C1	Stahla-Beek	J Virol	2012	BG-318	22674988
O=C(/C(S1)=C\C2=C(Cl)C=C(Cl)C=C2)N(CC(O)=O)C1=S	Stahla-Beek	J Virol	2012	BG-319	22674988
BrC1=CC(/C=C2SC(N(CC(O)=O)C/2=O)=S)=C(F)C=C1	Stahla-Beek	J Virol	2012	BG-320	22674988
O=C(/C(S1)=C\C2=CC=C(F)C=C2)N(CCC(O)=O)C1=S	Stahla-Beek	J Virol	2012	BG-321	22674988
O=C(/C(S1)=C\C2=CC=C(C(C)C)C=C2)N(CCC(O)=O)C1=S	Stahla-Beek	J Virol	2012	BG-322	22674988
O=C(/C(S1)=C\C2=CC=C(C(C)(C)C)C=C2)N(CCC(O)=O)C1=S	Stahla-Beek	J Virol	2012	BG-323	22674988
O=C(/C(S1)=C\C2=C(Cl)C(Cl)=CC=C2)N(CCC(O)=O)C1=S	Stahla-Beek	J Virol	2012	BG-324	22674988
O=C(/C(S1)=C\C2=CC=CC=C2)N(CC(O)=O)C1=S	Stahla-Beek	J Virol	2012	BG-325	22674988
O=C(/C(S1)=C\C2=CC=CC=C2)N(CCC(O)=O)C1=S	Stahla-Beek	J Virol	2012	BG-327	22674988
O=C(/C(S1)=C\C2=CC(Cl)=C(Cl)C=C2)N(CCC(O)=O)C1=S	Stahla-Beek	J Virol	2012	BG-328	22674988
O=C(/C(S1)=C\C2=C(F)C=CC=C2)N(CCC(O)=O)C1=S	Stahla-Beek	J Virol	2012	BG-329	22674988
O=C(/C(S1)=C\C2=C(Cl)C=C(Cl)C=C2)N(CCC(O)=O)C1=S	Stahla-Beek	J Virol	2012	BG-330	22674988
O=C(/C(S1)=C\C2=C(Cl)C=C(Cl)C=C2)N(CCCC(O)=O)C1=S	Stahla-Beek	J Virol	2012	BG-331	22674988
O=C(/C(S1)=C\C2=C(Cl)C=C(Cl)C=C2)N(CCC(OC)=O)C1=S	Stahla-Beek	J Virol	2012	BG-332	22674988
O=C(/C(C#N)=N/NC1=CC(Cl)=CC=C1)C2=CC=CO2	Schmidt	Plos Pathogens	2012	1662G07	22496653
O=C(/C(C#N)=N/NC1=CC=CC(C(F)(F)F)=C1)C2=CC=CO2	Schmidt	Plos Pathogens	2012	3-148-1	22496653
O=C(/C(C#N)=N/NC1=CC(C(F)(F)F)=CC(C(F)(F)F)=C1)C2=CC=CO2	Schmidt	Plos Pathogens	2012	3-148-2	22496653
O=C(/C(C#N)=N/NC1=CC=C(C(F)(F)F)C=C1)C2=CC=CO2	Schmidt	Plos Pathogens	2012	3-149-3	22496653
O=C(/C(C#N)=N/NC1=CC=C(Br)C=C1)C2=CC=CO2	Schmidt	Plos Pathogens	2012	3-149-4	22496653
O=C(/C(C#N)=N/NC1=CC=CC(Br)=C1)C2=CC=CO2	Schmidt	Plos Pathogens	2012	3-149-5	22496653
O=C(/C(C#N)=N/NC1=CC=CC=C1Br)C2=CC=CO2	Schmidt	Plos Pathogens	2012	3-149-6	22496653
O=C(/C(C#N)=N/NC1=CC=C(OC(F)(F)F)C=C1)C2=CC=CO2	Schmidt	Plos Pathogens	2012	3-149-14	22496653
O=C(/C(C#N)=N/NC1=CC=CC(OC(F)(F)F)=C1)C2=CC=CO2	Schmidt	Plos Pathogens	2012	3-149-15	22496653
O=C(/C(C#N)=N/NC1=CC=C(C(F)(F)F)C=C1OC(F)(F)F)C2=CC=CO2	Schmidt	Plos Pathogens	2012	3-149-16	22496653
O=C(/C(C#N)=N/NC1=CC=CC=C1C)C2=CC=CO2	Schmidt	Plos Pathogens	2012	3-151-1	22496653
O=C(/C(C#N)=N/NC1=CC=CC(C)=C1)C2=CC=CO2	Schmidt	Plos Pathogens	2012	3-151-2	22496653
O=C(/C(C#N)=N/NC1=CC=C(C)C=C1)C2=CC=CO2	Schmidt	Plos Pathogens	2012	3-151-3	22496653
O=C(/C(C#N)=N/NC1=CC=CC=C1OC)C2=CC=CO2	Schmidt	Plos Pathogens	2012	3-151-4	22496653
O=C(/C(C#N)=N/NC1=CC=CC(OC)=C1)C2=CC=CO2	Schmidt	Plos Pathogens	2012	3-151-5	22496653
O=C(/C(C#N)=N/NC1=CC=C(OC)C=C1)C2=CC=CO2	Schmidt	Plos Pathogens	2012	3-151-6	22496653
O=C(C1=CC=C(C=CC=C2)C2=C1)/C(C#N)=N/NC3=CC=CC(C(F)(F)F)=C3	Schmidt	Plos Pathogens	2012	3-110-5	22496653
O=C(C1OC(C=CC=C2)=C2C1)/C(C#N)=N/NC3=CC=CC(C(F)(F)F)=C3	Schmidt	Plos Pathogens	2012	3-110-22	22496653
O=C(C1=CC(Cl)=CC=C1)/C(C#N)=N/NC2=CC=CC(C(F)(F)F)=C2	Schmidt	Plos Pathogens	2012	3-110-14	22496653
CCN(C/1=O)/C(SC1=C\NC2=CC=CC=C2)=N\NC3=NC=C(CC(NC4=C(C)C=CC=C4)=O)S3	Kuhn	ACS Chem Bio	2008	M01	19053243
ClC1=C(Cl)C=C(/C=C/C(C2=CN=C(N3N=C(C4=CC=CC=C4)C=C3C5=CC=CC=C5)S2)=O)C=C1	Kuhn	ACS Chem Bio	2008	M02	19053243
O=C(CSC1=NN=C(C2=CC=C(/N=C\C3=CC=C(Cl)C=C3)C=C2)O1)NC4=CC=CC=C4[N+]([O-])=O	Kuhn	ACS Chem Bio	2008	P01	19053243
O=C(NC1=CC=C(/C(C)=N\NC(N)=N)C=C1)NC2=CC=C(/C(C)=N/NC(N)=N)C=C2	Kuhn	ACS Chem Bio	2008	P02	19053243
O[C@H]1[C@H](O)[C@@H](CO)OC(OCCCCCCCC)[C@@H]1O	Kuhn	ACS Chem Bio	2008	BOG	19053243
NC(N=C1CC2=C([N+]([O-])=O)N=CN2C)=NC3=C1N=CN3CC4=CC=CC=C4	Kuhn	ACS Chem Bio	2008	D01	19053243
OC1=NC(SCC2=CC([N+]([O-])=O)=CC=C2)=NC3=C1N=CN3	Kuhn	ACS Chem Bio	2008	D02	19053243
NC1=C(SCC2=CSC(C3=CC=C(Cl)C=C3)=N2)C=CC=C1	Kuhn	ACS Chem Bio	2008	D03	19053243
BrC1=CC=C(C(C(C)(NCC)C)SS)C=C1	Kuhn	ACS Chem Bio	2008	D04	19053243
O=C(NC1=CC=C(S(C2=CC=C(N)C=C2)(=O)=O)C=C1)C3=CN=CC=C3	Kuhn	ACS Chem Bio	2008	D05	19053243
