# Supplementary material for: Open drug discovery for the Zika virus
Source: F1000Res. 2016 Feb 9;5:150. [Version 1] doi: 10.12688/f1000research.8013.1 (PMC4841202; doi:10.12688/f1000research.8013.1)
Supplement: Supplementary file 2 [file f1000research-5-8622-s0001.tgz]

Archive with 1 entries (1 files):
- 66bed9da-8dc8-421e-810e-8207f2e960de.pdb
