# Supplementary material for: Open drug discovery for the Zika virus
Source: F1000Res. 2016 Feb 9;5:150. [Version 1] doi: 10.12688/f1000research.8013.1 (PMC4841202; doi:10.12688/f1000research.8013.1)
Supplement: Supplementary file 2 [file f1000research-5-8622-s0001.tgz › 66bed9da-8dc8-421e-810e-8207f2e960de.pdb]

REMARK   Accelrys Discovery Studio PDB file
REMARK   Created:  2016-02-02T11:26:19Z
SSBOND   1 CYS A    3    CYS A   30                                     
SSBOND   2 CYS A   60    CYS A  121                                     
SSBOND   3 CYS A   74    CYS A  105                                     
SSBOND   4 CYS A   92    CYS A  116                                     
SSBOND   5 CYS A  190    CYS A  291                                     
SSBOND   6 CYS A  308    CYS A  339                                     
ATOM      1  N   ARG A   2      11.234 -24.899  55.167  1.00  0.00           N1+
ATOM      2  HT1 ARG A   2      11.768 -25.674  55.624  1.00  0.00           H  
ATOM      3  HT2 ARG A   2      10.222 -25.114  55.293  1.00  0.00           H  
ATOM      4  HT3 ARG A   2      11.475 -23.983  55.584  1.00  0.00           H  
ATOM      5  CA  ARG A   2      11.548 -24.962  53.727  1.00  0.00           C  
ATOM      6  HA  ARG A   2      11.174 -25.921  53.365  1.00  0.00           H  
ATOM      7  CB  ARG A   2      10.886 -23.806  52.972  1.00  0.00           C  
ATOM      8  HB1 ARG A   2      11.367 -22.854  53.204  1.00  0.00           H  
ATOM      9  HB2 ARG A   2       9.843 -23.715  53.278  1.00  0.00           H  
ATOM     10  CG  ARG A   2      10.928 -24.070  51.465  1.00  0.00           C  
ATOM     11  HG1 ARG A   2      10.434 -25.024  51.270  1.00  0.00           H  
ATOM     12  HG2 ARG A   2      11.949 -24.190  51.109  1.00  0.00           H  
ATOM     13  CD  ARG A   2      10.196 -22.989  50.667  1.00  0.00           C  
ATOM     14  HD1 ARG A   2       9.322 -22.605  51.195  1.00  0.00           H  
ATOM     15  HD2 ARG A   2       9.847 -23.371  49.705  1.00  0.00           H  
ATOM     16  NE  ARG A   2      11.080 -21.844  50.385  1.00  0.00           N  
ATOM     17  HE  ARG A   2      10.837 -20.970  50.807  1.00  0.00           H  
ATOM     18  CZ  ARG A   2      12.101 -21.883  49.520  1.00  0.00           C  
ATOM     19  NH1 ARG A   2      12.391 -23.020  48.880  1.00  0.00           N1+
ATOM     20 1HH1 ARG A   2      11.875 -23.857  49.052  1.00  0.00           H  
ATOM     21 2HH1 ARG A   2      13.145 -23.044  48.203  1.00  0.00           H  
ATOM     22  NH2 ARG A   2      12.787 -20.775  49.238  1.00  0.00           N  
ATOM     23 1HH2 ARG A   2      12.665 -19.885  49.680  1.00  0.00           H  
ATOM     24 2HH2 ARG A   2      13.496 -20.752  48.514  1.00  0.00           H  
ATOM     25  C   ARG A   2      13.064 -24.923  53.485  1.00  0.00           C  
ATOM     26  O   ARG A   2      13.532 -25.345  52.431  1.00  0.00           O  
ATOM     27  N   CYS A   3      13.814 -24.418  54.462  1.00  0.00           N  
ATOM     28  HN  CYS A   3      13.525 -24.171  55.380  1.00  0.00           H  
ATOM     29  CA  CYS A   3      15.271 -24.323  54.297  1.00  0.00           C  
ATOM     30  HA  CYS A   3      15.510 -24.418  53.237  1.00  0.00           H  
ATOM     31  CB  CYS A   3      15.817 -22.983  54.797  1.00  0.00           C  
ATOM     32  HB1 CYS A   3      16.899 -22.952  54.663  1.00  0.00           H  
ATOM     33  HB2 CYS A   3      15.632 -22.868  55.865  1.00  0.00           H  
ATOM     34  SG  CYS A   3      15.101 -21.547  53.923  1.00  0.00           S  
ATOM     35  C   CYS A   3      15.971 -25.463  55.030  1.00  0.00           C  
ATOM     36  O   CYS A   3      15.468 -25.991  56.023  1.00  0.00           O  
ATOM     37  N   ILE A   4      17.097 -25.859  54.462  1.00  0.00           N  
ATOM     38  HN  ILE A   4      17.440 -25.362  53.664  1.00  0.00           H  
ATOM     39  CA  ILE A   4      17.948 -26.904  55.039  1.00  0.00           C  
ATOM     40  HA  ILE A   4      17.295 -27.611  55.553  1.00  0.00           H  
ATOM     41  CB  ILE A   4      18.740 -27.585  53.918  1.00  0.00           C  
ATOM     42  HB  ILE A   4      18.026 -27.986  53.199  1.00  0.00           H  
ATOM     43  CG2 ILE A   4      19.625 -26.569  53.184  1.00  0.00           C  
ATOM     44 1HG2 ILE A   4      20.504 -26.291  53.763  1.00  0.00           H  
ATOM     45 2HG2 ILE A   4      19.116 -25.669  52.894  1.00  0.00           H  
ATOM     46 3HG2 ILE A   4      19.997 -27.006  52.260  1.00  0.00           H  
ATOM     47  CG1 ILE A   4      19.592 -28.728  54.474  1.00  0.00           C  
ATOM     48 1HG1 ILE A   4      20.330 -28.331  55.175  1.00  0.00           H  
ATOM     49 2HG1 ILE A   4      20.224 -29.205  53.756  1.00  0.00           H  
ATOM     50  CD1 ILE A   4      18.749 -29.762  55.171  1.00  0.00           C  
ATOM     51 1HD1 ILE A   4      17.701 -29.761  54.904  1.00  0.00           H  
ATOM     52 2HD1 ILE A   4      18.728 -29.343  56.148  1.00  0.00           H  
ATOM     53 3HD1 ILE A   4      19.210 -30.747  55.216  1.00  0.00           H  
ATOM     54  C   ILE A   4      18.908 -26.249  56.035  1.00  0.00           C  
ATOM     55  O   ILE A   4      19.583 -25.272  55.712  1.00  0.00           O  
ATOM     56  N   GLY A   5      18.902 -26.767  57.250  1.00  0.00           N  
ATOM     57  HN  GLY A   5      18.529 -27.679  57.282  1.00  0.00           H  
ATOM     58  CA  GLY A   5      19.763 -26.243  58.304  1.00  0.00           C  
ATOM     59  HA1 GLY A   5      19.413 -26.654  59.246  1.00  0.00           H  
ATOM     60  HA2 GLY A   5      19.620 -25.169  58.335  1.00  0.00           H  
ATOM     61  C   GLY A   5      21.230 -26.582  57.960  1.00  0.00           C  
ATOM     62  O   GLY A   5      21.522 -27.662  57.430  1.00  0.00           O  
ATOM     63  N   VAL A   6      22.128 -25.713  58.395  1.00  0.00           N  
ATOM     64  HN  VAL A   6      21.815 -24.832  58.748  1.00  0.00           H  
ATOM     65  CA  VAL A   6      23.573 -25.930  58.222  1.00  0.00           C  
ATOM     66  HA  VAL A   6      23.721 -26.368  57.232  1.00  0.00           H  
ATOM     67  CB  VAL A   6      24.308 -24.596  58.323  1.00  0.00           C  
ATOM     68  HB  VAL A   6      23.901 -23.921  57.569  1.00  0.00           H  
ATOM     69  CG1 VAL A   6      24.092 -24.003  59.683  1.00  0.00           C  
ATOM     70 1HG1 VAL A   6      24.582 -24.557  60.482  1.00  0.00           H  
ATOM     71 2HG1 VAL A   6      23.043 -23.878  59.945  1.00  0.00           H  
ATOM     72 3HG1 VAL A   6      24.632 -23.067  59.630  1.00  0.00           H  
ATOM     73  CG2 VAL A   6      25.803 -24.776  58.060  1.00  0.00           C  
ATOM     74 1HG2 VAL A   6      25.983 -25.258  57.097  1.00  0.00           H  
ATOM     75 2HG2 VAL A   6      26.297 -25.376  58.825  1.00  0.00           H  
ATOM     76 3HG2 VAL A   6      26.313 -23.813  58.031  1.00  0.00           H  
ATOM     77  C   VAL A   6      24.072 -26.899  59.303  1.00  0.00           C  
ATOM     78  O   VAL A   6      23.782 -26.722  60.484  1.00  0.00           O  
ATOM     79  N   SER A   7      24.867 -27.867  58.876  1.00  0.00           N  
ATOM     80  HN  SER A   7      25.212 -27.805  57.937  1.00  0.00           H  
ATOM     81  CA  SER A   7      25.422 -28.881  59.789  1.00  0.00           C  
ATOM     82  HA  SER A   7      24.699 -29.047  60.588  1.00  0.00           H  
ATOM     83  CB  SER A   7      25.678 -30.180  59.024  1.00  0.00           C  
ATOM     84  HB1 SER A   7      26.074 -30.949  59.688  1.00  0.00           H  
ATOM     85  HB2 SER A   7      26.409 -30.023  58.221  1.00  0.00           H  
ATOM     86  OG  SER A   7      24.450 -30.660  58.472  1.00  0.00           O  
ATOM     87  HG  SER A   7      23.977 -29.933  58.064  1.00  0.00           H  
ATOM     88  C   SER A   7      26.721 -28.357  60.399  1.00  0.00           C  
ATOM     89  O   SER A   7      27.396 -27.512  59.808  1.00  0.00           O  
ATOM     90  N   ASN A   8      27.045 -28.850  61.591  1.00  0.00           N  
ATOM     91  HN  ASN A   8      26.485 -29.584  61.968  1.00  0.00           H  
ATOM     92  CA  ASN A   8      28.231 -28.366  62.322  1.00  0.00           C  
ATOM     93  HA  ASN A   8      28.147 -27.293  62.331  1.00  0.00           H  
ATOM     94  CB  ASN A   8      28.277 -28.891  63.762  1.00  0.00           C  
ATOM     95  HB1 ASN A   8      27.426 -28.496  64.315  1.00  0.00           H  
ATOM     96  HB2 ASN A   8      29.171 -28.514  64.262  1.00  0.00           H  
ATOM     97  CG  ASN A   8      28.270 -30.418  63.888  1.00  0.00           C  
ATOM     98  OD1 ASN A   8      28.571 -31.143  62.945  1.00  0.00           O  
ATOM     99  ND2 ASN A   8      27.902 -30.866  65.081  1.00  0.00           N  
ATOM    100 1HD2 ASN A   8      27.707 -30.248  65.841  1.00  0.00           H  
ATOM    101 2HD2 ASN A   8      27.838 -31.854  65.216  1.00  0.00           H  
ATOM    102  C   ASN A   8      29.546 -28.658  61.587  1.00  0.00           C  
ATOM    103  O   ASN A   8      30.583 -28.101  61.923  1.00  0.00           O  
ATOM    104  N   ARG A   9      29.482 -29.562  60.612  1.00  0.00           N  
ATOM    105  HN  ARG A   9      28.608 -30.010  60.464  1.00  0.00           H  
ATOM    106  CA  ARG A   9      30.649 -29.907  59.787  1.00  0.00           C  
ATOM    107  HA  ARG A   9      31.509 -29.948  60.458  1.00  0.00           H  
ATOM    108  CB  ARG A   9      30.379 -31.234  59.094  1.00  0.00           C  
ATOM    109  HB1 ARG A   9      30.307 -31.123  58.009  1.00  0.00           H  
ATOM    110  HB2 ARG A   9      29.384 -31.551  59.403  1.00  0.00           H  
ATOM    111  CG  ARG A   9      31.436 -32.289  59.430  1.00  0.00           C  
ATOM    112  HG1 ARG A   9      32.079 -31.974  60.253  1.00  0.00           H  
ATOM    113  HG2 ARG A   9      32.100 -32.426  58.577  1.00  0.00           H  
ATOM    114  CD  ARG A   9      30.750 -33.596  59.836  1.00  0.00           C  
ATOM    115  HD1 ARG A   9      30.266 -33.492  60.809  1.00  0.00           H  
ATOM    116  HD2 ARG A   9      31.440 -34.439  59.889  1.00  0.00           H  
ATOM    117  NE  ARG A   9      29.677 -33.903  58.871  1.00  0.00           N  
ATOM    118  HE  ARG A   9      28.767 -33.701  59.240  1.00  0.00           H  
ATOM    119  CZ  ARG A   9      29.865 -34.337  57.620  1.00  0.00           C  
ATOM    120  NH1 ARG A   9      31.097 -34.570  57.155  1.00  0.00           N1+
ATOM    121 1HH1 ARG A   9      31.873 -34.392  57.765  1.00  0.00           H  
ATOM    122 2HH1 ARG A   9      31.288 -34.889  56.227  1.00  0.00           H  
ATOM    123  NH2 ARG A   9      28.809 -34.532  56.828  1.00  0.00           N  
ATOM    124 1HH2 ARG A   9      27.890 -34.332  57.170  1.00  0.00           H  
ATOM    125 2HH2 ARG A   9      28.916 -34.857  55.889  1.00  0.00           H  
ATOM    126  C   ARG A   9      30.929 -28.817  58.745  1.00  0.00           C  
ATOM    127  O   ARG A   9      31.985 -28.805  58.119  1.00  0.00           O  
ATOM    128  N   ASP A  10      29.981 -27.891  58.597  1.00  0.00           N  
ATOM    129  HN  ASP A  10      29.155 -27.877  59.153  1.00  0.00           H  
ATOM    130  CA  ASP A  10      30.061 -26.858  57.553  1.00  0.00           C  
ATOM    131  HA  ASP A  10      30.888 -27.103  56.883  1.00  0.00           H  
ATOM    132  CB  ASP A  10      28.745 -26.791  56.774  1.00  0.00           C  
ATOM    133  HB1 ASP A  10      28.634 -25.839  56.251  1.00  0.00           H  
ATOM    134  HB2 ASP A  10      27.887 -26.874  57.440  1.00  0.00           H  
ATOM    135  CG  ASP A  10      28.684 -27.858  55.682  1.00  0.00           C  
ATOM    136  OD1 ASP A  10      29.716 -28.027  55.000  1.00  0.00           O  
ATOM    137  OD2 ASP A  10      27.608 -28.483  55.560  1.00  0.00           O1-
ATOM    138  C   ASP A  10      30.405 -25.464  58.077  1.00  0.00           C  
ATOM    139  O   ASP A  10      30.307 -24.488  57.335  1.00  0.00           O  
ATOM    140  N   PHE A  11      30.832 -25.378  59.330  1.00  0.00           N  
ATOM    141  HN  PHE A  11      30.944 -26.184  59.913  1.00  0.00           H  
ATOM    142  CA  PHE A  11      31.352 -24.102  59.845  1.00  0.00           C  
ATOM    143  HA  PHE A  11      31.868 -23.621  59.014  1.00  0.00           H  
ATOM    144  CB  PHE A  11      30.226 -23.214  60.383  1.00  0.00           C  
ATOM    145  HB1 PHE A  11      29.412 -23.145  59.662  1.00  0.00           H  
ATOM    146  HB2 PHE A  11      30.610 -22.205  60.521  1.00  0.00           H  
ATOM    147  CG  PHE A  11      29.701 -23.700  61.736  1.00  0.00           C  
ATOM    148  CD1 PHE A  11      30.295 -23.248  62.910  1.00  0.00           C  
ATOM    149  HD1 PHE A  11      31.148 -22.587  62.872  1.00  0.00           H  
ATOM    150  CD2 PHE A  11      28.599 -24.539  61.791  1.00  0.00           C  
ATOM    151  HD2 PHE A  11      28.145 -24.894  60.875  1.00  0.00           H  
ATOM    152  CE1 PHE A  11      29.777 -23.629  64.141  1.00  0.00           C  
ATOM    153  HE1 PHE A  11      30.241 -23.277  65.051  1.00  0.00           H  
ATOM    154  CE2 PHE A  11      28.081 -24.921  63.023  1.00  0.00           C  
ATOM    155  HE2 PHE A  11      27.207 -25.551  63.065  1.00  0.00           H  
ATOM    156  CZ  PHE A  11      28.668 -24.467  64.198  1.00  0.00           C  
ATOM    157  HZ  PHE A  11      28.266 -24.755  65.159  1.00  0.00           H  
ATOM    158  C   PHE A  11      32.372 -24.344  60.953  1.00  0.00           C  
ATOM    159  O   PHE A  11      32.461 -25.437  61.511  1.00  0.00           O  
ATOM    160  N   VAL A  12      33.210 -23.339  61.138  1.00  0.00           N  
ATOM    161  HN  VAL A  12      33.088 -22.525  60.567  1.00  0.00           H  
ATOM    162  CA  VAL A  12      34.155 -23.299  62.262  1.00  0.00           C  
ATOM    163  HA  VAL A  12      33.860 -24.058  62.991  1.00  0.00           H  
ATOM    164  CB  VAL A  12      35.584 -23.544  61.768  1.00  0.00           C  
ATOM    165  HB  VAL A  12      36.256 -23.527  62.627  1.00  0.00           H  
ATOM    166  CG1 VAL A  12      35.705 -24.923  61.115  1.00  0.00           C  
ATOM    167 1HG1 VAL A  12      35.119 -24.991  60.198  1.00  0.00           H  
ATOM    168 2HG1 VAL A  12      35.352 -25.708  61.785  1.00  0.00           H  
ATOM    169 3HG1 VAL A  12      36.740 -25.148  60.859  1.00  0.00           H  
ATOM    170  CG2 VAL A  12      36.022 -22.445  60.789  1.00  0.00           C  
ATOM    171 1HG2 VAL A  12      36.181 -21.485  61.279  1.00  0.00           H  
ATOM    172 2HG2 VAL A  12      35.301 -22.305  59.984  1.00  0.00           H  
ATOM    173 3HG2 VAL A  12      36.972 -22.709  60.325  1.00  0.00           H  
ATOM    174  C   VAL A  12      34.074 -21.916  62.912  1.00  0.00           C  
ATOM    175  O   VAL A  12      34.095 -20.894  62.222  1.00  0.00           O  
ATOM    176  N   GLU A  13      33.924 -21.917  64.224  1.00  0.00           N  
ATOM    177  HN  GLU A  13      33.911 -22.785  64.717  1.00  0.00           H  
ATOM    178  CA  GLU A  13      34.065 -20.688  65.013  1.00  0.00           C  
ATOM    179  HA  GLU A  13      33.859 -19.820  64.384  1.00  0.00           H  
ATOM    180  CB  GLU A  13      33.131 -20.706  66.214  1.00  0.00           C  
ATOM    181  HB1 GLU A  13      33.291 -21.631  66.771  1.00  0.00           H  
ATOM    182  HB2 GLU A  13      32.092 -20.711  65.884  1.00  0.00           H  
ATOM    183  CG  GLU A  13      33.388 -19.489  67.107  1.00  0.00           C  
ATOM    184  HG1 GLU A  13      33.123 -18.574  66.577  1.00  0.00           H  
ATOM    185  HG2 GLU A  13      34.430 -19.402  67.402  1.00  0.00           H  
ATOM    186  CD  GLU A  13      32.591 -19.573  68.397  1.00  0.00           C  
ATOM    187  OE1 GLU A  13      32.162 -20.696  68.746  1.00  0.00           O  
ATOM    188  OE2 GLU A  13      32.460 -18.508  69.051  1.00  0.00           O1-
ATOM    189  C   GLU A  13      35.510 -20.667  65.508  1.00  0.00           C  
ATOM    190  O   GLU A  13      35.977 -21.627  66.114  1.00  0.00           O  
ATOM    191  N   GLY A  14      36.210 -19.592  65.174  1.00  0.00           N  
ATOM    192  HN  GLY A  14      35.751 -18.852  64.676  1.00  0.00           H  
ATOM    193  CA  GLY A  14      37.624 -19.459  65.557  1.00  0.00           C  
ATOM    194  HA1 GLY A  14      38.023 -18.598  65.020  1.00  0.00           H  
ATOM    195  HA2 GLY A  14      38.151 -20.365  65.254  1.00  0.00           H  
ATOM    196  C   GLY A  14      37.709 -19.232  67.064  1.00  0.00           C  
ATOM    197  O   GLY A  14      36.784 -18.697  67.670  1.00  0.00           O  
ATOM    198  N   MET A  15      38.783 -19.726  67.666  1.00  0.00           N  
ATOM    199  HN  MET A  15      39.403 -20.285  67.117  1.00  0.00           H  
ATOM    200  CA  MET A  15      39.085 -19.382  69.062  1.00  0.00           C  
ATOM    201  HA  MET A  15      38.249 -19.722  69.674  1.00  0.00           H  
ATOM    202  CB  MET A  15      40.407 -20.021  69.485  1.00  0.00           C  
ATOM    203  HB1 MET A  15      41.236 -19.633  68.892  1.00  0.00           H  
ATOM    204  HB2 MET A  15      40.367 -21.094  69.294  1.00  0.00           H  
ATOM    205  CG  MET A  15      40.666 -19.799  70.978  1.00  0.00           C  
ATOM    206  HG1 MET A  15      39.831 -20.165  71.576  1.00  0.00           H  
ATOM    207  HG2 MET A  15      40.746 -18.731  71.186  1.00  0.00           H  
ATOM    208  SD  MET A  15      42.194 -20.600  71.578  1.00  0.00           S  
ATOM    209  CE  MET A  15      43.366 -19.640  70.717  1.00  0.00           C  
ATOM    210  HE1 MET A  15      43.072 -18.590  70.711  1.00  0.00           H  
ATOM    211  HE2 MET A  15      43.463 -19.983  69.687  1.00  0.00           H  
ATOM    212  HE3 MET A  15      44.335 -19.704  71.212  1.00  0.00           H  
ATOM    213  C   MET A  15      39.191 -17.853  69.099  1.00  0.00           C  
ATOM    214  O   MET A  15      38.686 -17.197  70.003  1.00  0.00           O  
ATOM    215  N   SER A  16      39.835 -17.328  68.061  1.00  0.00           N  
ATOM    216  HN  SER A  16      40.201 -17.904  67.330  1.00  0.00           H  
ATOM    217  CA  SER A  16      39.828 -15.890  67.764  1.00  0.00           C  
ATOM    218  HA  SER A  16      38.983 -15.432  68.281  1.00  0.00           H  
ATOM    219  CB  SER A  16      41.141 -15.227  68.185  1.00  0.00           C  
ATOM    220  HB1 SER A  16      41.386 -15.431  69.232  1.00  0.00           H  
ATOM    221  HB2 SER A  16      41.063 -14.142  68.090  1.00  0.00           H  
ATOM    222  OG  SER A  16      42.203 -15.653  67.329  1.00  0.00           O  
ATOM    223  HG  SER A  16      42.251 -16.604  67.305  1.00  0.00           H  
ATOM    224  C   SER A  16      39.637 -15.728  66.256  1.00  0.00           C  
ATOM    225  O   SER A  16      39.830 -16.674  65.491  1.00  0.00           O  
ATOM    226  N   GLY A  17      39.179 -14.545  65.863  1.00  0.00           N  
ATOM    227  HN  GLY A  17      38.906 -13.838  66.514  1.00  0.00           H  
ATOM    228  CA  GLY A  17      38.975 -14.249  64.438  1.00  0.00           C  
ATOM    229  HA1 GLY A  17      39.501 -14.974  63.814  1.00  0.00           H  
ATOM    230  HA2 GLY A  17      39.393 -13.259  64.257  1.00  0.00           H  
ATOM    231  C   GLY A  17      37.479 -14.229  64.143  1.00  0.00           C  
ATOM    232  O   GLY A  17      36.712 -13.541  64.815  1.00  0.00           O  
ATOM    233  N   GLY A  18      37.083 -15.044  63.175  1.00  0.00           N  
ATOM    234  HN  GLY A  18      37.711 -15.728  62.811  1.00  0.00           H  
ATOM    235  CA  GLY A  18      35.680 -15.066  62.742  1.00  0.00           C  
ATOM    236  HA1 GLY A  18      35.657 -14.701  61.716  1.00  0.00           H  
ATOM    237  HA2 GLY A  18      35.073 -14.396  63.352  1.00  0.00           H  
ATOM    238  C   GLY A  18      35.100 -16.476  62.799  1.00  0.00           C  
ATOM    239  O   GLY A  18      35.712 -17.411  63.317  1.00  0.00           O  
ATOM    240  N   THR A  19      33.851 -16.542  62.364  1.00  0.00           N  
ATOM    241  HN  THR A  19      33.382 -15.697  62.093  1.00  0.00           H  
ATOM    242  CA  THR A  19      33.160 -17.812  62.102  1.00  0.00           C  
ATOM    243  HA  THR A  19      33.773 -18.628  62.476  1.00  0.00           H  
ATOM    244  CB  THR A  19      31.777 -17.812  62.761  1.00  0.00           C  
ATOM    245  HB  THR A  19      31.273 -16.875  62.502  1.00  0.00           H  
ATOM    246  OG1 THR A  19      31.922 -17.857  64.182  1.00  0.00           O  
ATOM    247  HG1 THR A  19      31.104 -18.125  64.594  1.00  0.00           H  
ATOM    248  CG2 THR A  19      30.921 -18.978  62.254  1.00  0.00           C  
ATOM    249 1HG2 THR A  19      31.396 -19.937  62.469  1.00  0.00           H  
ATOM    250 2HG2 THR A  19      30.745 -18.932  61.180  1.00  0.00           H  
ATOM    251 3HG2 THR A  19      29.926 -18.992  62.699  1.00  0.00           H  
ATOM    252  C   THR A  19      33.002 -17.912  60.583  1.00  0.00           C  
ATOM    253  O   THR A  19      32.443 -17.012  59.955  1.00  0.00           O  
ATOM    254  N   TRP A  20      33.559 -18.975  60.024  1.00  0.00           N  
ATOM    255  HN  TRP A  20      33.894 -19.699  60.633  1.00  0.00           H  
ATOM    256  CA  TRP A  20      33.457 -19.223  58.579  1.00  0.00           C  
ATOM    257  HA  TRP A  20      33.050 -18.339  58.090  1.00  0.00           H  
ATOM    258  CB  TRP A  20      34.829 -19.576  57.995  1.00  0.00           C  
ATOM    259  HB1 TRP A  20      34.750 -19.979  56.991  1.00  0.00           H  
ATOM    260  HB2 TRP A  20      35.267 -20.379  58.591  1.00  0.00           H  
ATOM    261  CG  TRP A  20      35.785 -18.379  58.018  1.00  0.00           C  
ATOM    262  CD2 TRP A  20      37.149 -18.407  57.761  1.00  0.00           C  
ATOM    263  CE2 TRP A  20      37.576 -17.087  57.787  1.00  0.00           C  
ATOM    264  CE3 TRP A  20      38.045 -19.426  57.465  1.00  0.00           C  
ATOM    265  HE3 TRP A  20      37.708 -20.453  57.460  1.00  0.00           H  
ATOM    266  CD1 TRP A  20      35.444 -17.103  58.200  1.00  0.00           C  
ATOM    267  HD1 TRP A  20      34.458 -16.725  58.427  1.00  0.00           H  
ATOM    268  NE1 TRP A  20      36.516 -16.329  58.056  1.00  0.00           N  
ATOM    269  HE1 TRP A  20      36.510 -15.356  58.182  1.00  0.00           H  
ATOM    270  CZ2 TRP A  20      38.904 -16.781  57.513  1.00  0.00           C  
ATOM    271  HZ2 TRP A  20      39.248 -15.758  57.551  1.00  0.00           H  
ATOM    272  CZ3 TRP A  20      39.371 -19.119  57.179  1.00  0.00           C  
ATOM    273  HZ3 TRP A  20      40.073 -19.911  56.953  1.00  0.00           H  
ATOM    274  CH2 TRP A  20      39.800 -17.796  57.203  1.00  0.00           C  
ATOM    275  HH2 TRP A  20      40.836 -17.565  56.994  1.00  0.00           H  
ATOM    276  C   TRP A  20      32.473 -20.361  58.336  1.00  0.00           C  
ATOM    277  O   TRP A  20      32.470 -21.359  59.058  1.00  0.00           O  
ATOM    278  N   VAL A  21      31.629 -20.165  57.333  1.00  0.00           N  
ATOM    279  HN  VAL A  21      31.652 -19.310  56.816  1.00  0.00           H  
ATOM    280  CA  VAL A  21      30.560 -21.124  57.014  1.00  0.00           C  
ATOM    281  HA  VAL A  21      30.725 -22.045  57.577  1.00  0.00           H  
ATOM    282  CB  VAL A  21      29.210 -20.498  57.375  1.00  0.00           C  
ATOM    283  HB  VAL A  21      28.991 -19.684  56.740  1.00  0.00           H  
ATOM    284  CG1 VAL A  21      28.076 -21.513  57.205  1.00  0.00           C  
ATOM    285 1HG1 VAL A  21      28.259 -22.413  57.794  1.00  0.00           H  
ATOM    286 2HG1 VAL A  21      27.960 -21.829  56.168  1.00  0.00           H  
ATOM    287 3HG1 VAL A  21      27.119 -21.098  57.520  1.00  0.00           H  
ATOM    288  CG2 VAL A  21      29.230 -19.931  58.798  1.00  0.00           C  
ATOM    289 1HG2 VAL A  21      29.884 -19.063  58.890  1.00  0.00           H  
ATOM    290 2HG2 VAL A  21      29.545 -20.675  59.525  1.00  0.00           H  
ATOM    291 3HG2 VAL A  21      28.230 -19.610  59.082  1.00  0.00           H  
ATOM    292  C   VAL A  21      30.583 -21.441  55.516  1.00  0.00           C  
ATOM    293  O   VAL A  21      30.702 -20.540  54.690  1.00  0.00           O  
ATOM    294  N   ASP A  22      30.393 -22.715  55.194  1.00  0.00           N  
ATOM    295  HN  ASP A  22      30.242 -23.424  55.880  1.00  0.00           H  
ATOM    296  CA  ASP A  22      30.230 -23.143  53.797  1.00  0.00           C  
ATOM    297  HA  ASP A  22      30.572 -22.348  53.133  1.00  0.00           H  
ATOM    298  CB  ASP A  22      30.994 -24.440  53.511  1.00  0.00           C  
ATOM    299  HB1 ASP A  22      30.766 -24.806  52.510  1.00  0.00           H  
ATOM    300  HB2 ASP A  22      30.678 -25.220  54.209  1.00  0.00           H  
ATOM    301  CG  ASP A  22      32.510 -24.291  53.608  1.00  0.00           C  
ATOM    302  OD1 ASP A  22      32.974 -23.146  53.503  1.00  0.00           O  
ATOM    303  OD2 ASP A  22      33.180 -25.324  53.714  1.00  0.00           O1-
ATOM    304  C   ASP A  22      28.757 -23.429  53.530  1.00  0.00           C  
ATOM    305  O   ASP A  22      28.100 -24.122  54.309  1.00  0.00           O  
ATOM    306  N   VAL A  23      28.252 -22.856  52.448  1.00  0.00           N  
ATOM    307  HN  VAL A  23      28.852 -22.280  51.888  1.00  0.00           H  
ATOM    308  CA  VAL A  23      26.904 -23.199  51.965  1.00  0.00           C  
ATOM    309  HA  VAL A  23      26.617 -24.157  52.406  1.00  0.00           H  
ATOM    310  CB  VAL A  23      25.890 -22.114  52.345  1.00  0.00           C  
ATOM    311  HB  VAL A  23      24.890 -22.512  52.162  1.00  0.00           H  
ATOM    312  CG1 VAL A  23      25.990 -21.771  53.834  1.00  0.00           C  
ATOM    313 1HG1 VAL A  23      26.929 -21.272  54.076  1.00  0.00           H  
ATOM    314 2HG1 VAL A  23      25.918 -22.668  54.452  1.00  0.00           H  
ATOM    315 3HG1 VAL A  23      25.182 -21.104  54.133  1.00  0.00           H  
ATOM    316  CG2 VAL A  23      26.057 -20.865  51.472  1.00  0.00           C  
ATOM    317 1HG2 VAL A  23      25.946 -21.036  50.402  1.00  0.00           H  
ATOM    318 2HG2 VAL A  23      27.034 -20.438  51.691  1.00  0.00           H  
ATOM    319 3HG2 VAL A  23      25.316 -20.112  51.742  1.00  0.00           H  
ATOM    320  C   VAL A  23      26.941 -23.355  50.443  1.00  0.00           C  
ATOM    321  O   VAL A  23      27.746 -22.719  49.763  1.00  0.00           O  
ATOM    322  N   VAL A  24      26.056 -24.202  49.951  1.00  0.00           N  
ATOM    323  HN  VAL A  24      25.403 -24.640  50.569  1.00  0.00           H  
ATOM    324  CA  VAL A  24      25.852 -24.353  48.503  1.00  0.00           C  
ATOM    325  HA  VAL A  24      26.555 -23.712  47.973  1.00  0.00           H  
ATOM    326  CB  VAL A  24      26.025 -25.814  48.087  1.00  0.00           C  
ATOM    327  HB  VAL A  24      25.251 -26.409  48.572  1.00  0.00           H  
ATOM    328  CG1 VAL A  24      25.868 -25.957  46.572  1.00  0.00           C  
ATOM    329 1HG1 VAL A  24      26.485 -25.226  46.054  1.00  0.00           H  
ATOM    330 2HG1 VAL A  24      24.837 -25.783  46.263  1.00  0.00           H  
ATOM    331 3HG1 VAL A  24      26.129 -26.960  46.241  1.00  0.00           H  
ATOM    332  CG2 VAL A  24      27.387 -26.352  48.542  1.00  0.00           C  
ATOM    333 1HG2 VAL A  24      27.483 -26.344  49.628  1.00  0.00           H  
ATOM    334 2HG2 VAL A  24      28.194 -25.751  48.126  1.00  0.00           H  
ATOM    335 3HG2 VAL A  24      27.527 -27.382  48.215  1.00  0.00           H  
ATOM    336  C   VAL A  24      24.420 -23.900  48.210  1.00  0.00           C  
ATOM    337  O   VAL A  24      23.472 -24.377  48.830  1.00  0.00           O  
ATOM    338  N   LEU A  25      24.300 -22.977  47.270  1.00  0.00           N  
ATOM    339  HN  LEU A  25      25.110 -22.583  46.861  1.00  0.00           H  
ATOM    340  CA  LEU A  25      22.999 -22.417  46.889  1.00  0.00           C  
ATOM    341  HA  LEU A  25      22.244 -22.723  47.616  1.00  0.00           H  
ATOM    342  CB  LEU A  25      23.103 -20.893  46.814  1.00  0.00           C  
ATOM    343  HB1 LEU A  25      22.105 -20.488  46.641  1.00  0.00           H  
ATOM    344  HB2 LEU A  25      23.686 -20.592  45.958  1.00  0.00           H  
ATOM    345  CG  LEU A  25      23.670 -20.299  48.105  1.00  0.00           C  
ATOM    346  HG  LEU A  25      24.667 -20.698  48.299  1.00  0.00           H  
ATOM    347  CD1 LEU A  25      23.817 -18.798  47.968  1.00  0.00           C  
ATOM    348 1HD1 LEU A  25      23.193 -18.438  47.155  1.00  0.00           H  
ATOM    349 2HD1 LEU A  25      24.817 -18.577  47.604  1.00  0.00           H  
ATOM    350 3HD1 LEU A  25      23.732 -18.261  48.910  1.00  0.00           H  
ATOM    351  CD2 LEU A  25      22.789 -20.658  49.305  1.00  0.00           C  
ATOM    352 1HD2 LEU A  25      22.788 -21.729  49.507  1.00  0.00           H  
ATOM    353 2HD2 LEU A  25      21.756 -20.341  49.154  1.00  0.00           H  
ATOM    354 3HD2 LEU A  25      23.151 -20.174  50.213  1.00  0.00           H  
ATOM    355  C   LEU A  25      22.620 -22.957  45.518  1.00  0.00           C  
ATOM    356  O   LEU A  25      23.410 -22.915  44.575  1.00  0.00           O  
ATOM    357  N   GLU A  26      21.411 -23.492  45.451  1.00  0.00           N  
ATOM    358  HN  GLU A  26      20.781 -23.496  46.227  1.00  0.00           H  
ATOM    359  CA  GLU A  26      20.871 -24.071  44.211  1.00  0.00           C  
ATOM    360  HA  GLU A  26      21.504 -23.793  43.365  1.00  0.00           H  
ATOM    361  CB  GLU A  26      20.814 -25.585  44.394  1.00  0.00           C  
ATOM    362  HB1 GLU A  26      20.389 -26.071  43.514  1.00  0.00           H  
ATOM    363  HB2 GLU A  26      20.131 -25.798  45.219  1.00  0.00           H  
ATOM    364  CG  GLU A  26      22.219 -26.132  44.667  1.00  0.00           C  
ATOM    365  HG1 GLU A  26      22.804 -25.506  45.332  1.00  0.00           H  
ATOM    366  HG2 GLU A  26      22.744 -26.152  43.725  1.00  0.00           H  
ATOM    367  CD  GLU A  26      22.165 -27.485  45.369  1.00  0.00           C  
ATOM    368  OE1 GLU A  26      21.275 -27.641  46.234  1.00  0.00           O  
ATOM    369  OE2 GLU A  26      23.042 -28.324  45.081  1.00  0.00           O1-
ATOM    370  C   GLU A  26      19.471 -23.501  44.005  1.00  0.00           C  
ATOM    371  O   GLU A  26      18.781 -23.184  44.976  1.00  0.00           O  
ATOM    372  N   HIS A  27      19.085 -23.334  42.746  1.00  0.00           N  
ATOM    373  HN  HIS A  27      19.704 -23.619  42.012  1.00  0.00           H  
ATOM    374  CA  HIS A  27      17.739 -22.826  42.444  1.00  0.00           C  
ATOM    375  HA  HIS A  27      17.682 -21.816  42.854  1.00  0.00           H  
ATOM    376  CB  HIS A  27      17.499 -22.830  40.935  1.00  0.00           C  
ATOM    377  HB1 HIS A  27      17.557 -23.843  40.533  1.00  0.00           H  
ATOM    378  HB2 HIS A  27      18.268 -22.249  40.426  1.00  0.00           H  
ATOM    379  CG  HIS A  27      16.129 -22.228  40.616  1.00  0.00           C  
ATOM    380  CD2 HIS A  27      15.076 -22.877  40.128  1.00  0.00           C  
ATOM    381  HD2 HIS A  27      15.034 -23.934  39.909  1.00  0.00           H  
ATOM    382  ND1 HIS A  27      15.800 -20.946  40.745  1.00  0.00           N  
ATOM    383  HD1 HIS A  27      16.371 -20.223  41.079  1.00  0.00           H  
ATOM    384  CE1 HIS A  27      14.545 -20.801  40.333  1.00  0.00           C  
ATOM    385  HE1 HIS A  27      13.985 -19.876  40.308  1.00  0.00           H  
ATOM    386  NE2 HIS A  27      14.097 -21.995  39.952  1.00  0.00           N  
ATOM    387  C   HIS A  27      16.723 -23.744  43.133  1.00  0.00           C  
ATOM    388  O   HIS A  27      16.808 -24.966  43.029  1.00  0.00           O  
ATOM    389  N   GLY A  28      15.825 -23.121  43.889  1.00  0.00           N  
ATOM    390  HN  GLY A  28      15.903 -22.133  44.013  1.00  0.00           H  
ATOM    391  CA  GLY A  28      14.817 -23.869  44.655  1.00  0.00           C  
ATOM    392  HA1 GLY A  28      14.735 -24.893  44.285  1.00  0.00           H  
ATOM    393  HA2 GLY A  28      13.865 -23.362  44.506  1.00  0.00           H  
ATOM    394  C   GLY A  28      15.190 -23.848  46.136  1.00  0.00           C  
ATOM    395  O   GLY A  28      14.618 -23.102  46.928  1.00  0.00           O  
ATOM    396  N   GLY A  29      16.175 -24.682  46.472  1.00  0.00           N  
ATOM    397  HN  GLY A  29      16.693 -25.089  45.716  1.00  0.00           H  
ATOM    398  CA  GLY A  29      16.620 -24.846  47.865  1.00  0.00           C  
ATOM    399  HA1 GLY A  29      17.484 -25.510  47.846  1.00  0.00           H  
ATOM    400  HA2 GLY A  29      15.808 -25.316  48.420  1.00  0.00           H  
ATOM    401  C   GLY A  29      17.011 -23.501  48.488  1.00  0.00           C  
ATOM    402  O   GLY A  29      17.237 -22.511  47.790  1.00  0.00           O  
ATOM    403  N   CYS A  30      16.905 -23.477  49.808  1.00  0.00           N  
ATOM    404  HN  CYS A  30      16.679 -24.316  50.301  1.00  0.00           H  
ATOM    405  CA  CYS A  30      17.404 -22.369  50.639  1.00  0.00           C  
ATOM    406  HA  CYS A  30      18.160 -21.829  50.063  1.00  0.00           H  
ATOM    407  CB  CYS A  30      16.275 -21.417  51.054  1.00  0.00           C  
ATOM    408  HB1 CYS A  30      15.863 -20.960  50.153  1.00  0.00           H  
ATOM    409  HB2 CYS A  30      16.684 -20.592  51.639  1.00  0.00           H  
ATOM    410  SG  CYS A  30      14.898 -22.177  51.991  1.00  0.00           S  
ATOM    411  C   CYS A  30      18.070 -22.980  51.868  1.00  0.00           C  
ATOM    412  O   CYS A  30      17.734 -24.095  52.274  1.00  0.00           O  
ATOM    413  N   VAL A  31      19.031 -22.257  52.413  1.00  0.00           N  
ATOM    414  HN  VAL A  31      19.200 -21.328  52.077  1.00  0.00           H  
ATOM    415  CA  VAL A  31      19.807 -22.757  53.560  1.00  0.00           C  
ATOM    416  HA  VAL A  31      19.466 -23.757  53.822  1.00  0.00           H  
ATOM    417  CB  VAL A  31      21.295 -22.769  53.204  1.00  0.00           C  
ATOM    418  HB  VAL A  31      21.667 -21.743  53.167  1.00  0.00           H  
ATOM    419  CG1 VAL A  31      22.094 -23.528  54.266  1.00  0.00           C  
ATOM    420 1HG1 VAL A  31      21.728 -24.546  54.398  1.00  0.00           H  
ATOM    421 2HG1 VAL A  31      22.067 -23.036  55.238  1.00  0.00           H  
ATOM    422 3HG1 VAL A  31      23.146 -23.596  53.984  1.00  0.00           H  
ATOM    423  CG2 VAL A  31      21.517 -23.375  51.813  1.00  0.00           C  
ATOM    424 1HG2 VAL A  31      21.083 -22.770  51.017  1.00  0.00           H  
ATOM    425 2HG2 VAL A  31      21.091 -24.377  51.747  1.00  0.00           H  
ATOM    426 3HG2 VAL A  31      22.581 -23.459  51.591  1.00  0.00           H  
ATOM    427  C   VAL A  31      19.555 -21.826  54.745  1.00  0.00           C  
ATOM    428  O   VAL A  31      19.265 -20.644  54.562  1.00  0.00           O  
ATOM    429  N   THR A  32      19.637 -22.387  55.939  1.00  0.00           N  
ATOM    430  HN  THR A  32      19.934 -23.343  56.021  1.00  0.00           H  
ATOM    431  CA  THR A  32      19.379 -21.616  57.162  1.00  0.00           C  
ATOM    432  HA  THR A  32      19.634 -20.599  56.899  1.00  0.00           H  
ATOM    433  CB  THR A  32      17.925 -21.794  57.603  1.00  0.00           C  
ATOM    434  HB  THR A  32      17.268 -21.520  56.765  1.00  0.00           H  
ATOM    435  OG1 THR A  32      17.681 -20.965  58.736  1.00  0.00           O  
ATOM    436  HG1 THR A  32      17.754 -20.067  58.389  1.00  0.00           H  
ATOM    437  CG2 THR A  32      17.627 -23.258  57.941  1.00  0.00           C  
ATOM    438 1HG2 THR A  32      18.177 -23.591  58.819  1.00  0.00           H  
ATOM    439 2HG2 THR A  32      17.861 -23.922  57.110  1.00  0.00           H  
ATOM    440 3HG2 THR A  32      16.568 -23.385  58.164  1.00  0.00           H  
ATOM    441  C   THR A  32      20.313 -22.057  58.287  1.00  0.00           C  
ATOM    442  O   THR A  32      20.793 -23.191  58.313  1.00  0.00           O  
ATOM    443  N   VAL A  33      20.550 -21.126  59.193  1.00  0.00           N  
ATOM    444  HN  VAL A  33      20.104 -20.236  59.065  1.00  0.00           H  
ATOM    445  CA  VAL A  33      21.320 -21.379  60.416  1.00  0.00           C  
ATOM    446  HA  VAL A  33      21.049 -22.377  60.766  1.00  0.00           H  
ATOM    447  CB  VAL A  33      22.820 -21.278  60.149  1.00  0.00           C  
ATOM    448  HB  VAL A  33      23.011 -21.916  59.295  1.00  0.00           H  
ATOM    449  CG1 VAL A  33      23.246 -19.910  59.686  1.00  0.00           C  
ATOM    450 1HG1 VAL A  33      23.101 -19.158  60.456  1.00  0.00           H  
ATOM    451 2HG1 VAL A  33      22.782 -19.643  58.739  1.00  0.00           H  
ATOM    452 3HG1 VAL A  33      24.318 -19.918  59.482  1.00  0.00           H  
ATOM    453  CG2 VAL A  33      23.615 -21.658  61.412  1.00  0.00           C  
ATOM    454 1HG2 VAL A  33      23.216 -22.541  61.914  1.00  0.00           H  
ATOM    455 2HG2 VAL A  33      23.714 -20.842  62.124  1.00  0.00           H  
ATOM    456 3HG2 VAL A  33      24.654 -21.872  61.187  1.00  0.00           H  
ATOM    457  C   VAL A  33      20.900 -20.353  61.470  1.00  0.00           C  
ATOM    458  O   VAL A  33      20.132 -19.437  61.190  1.00  0.00           O  
ATOM    459  N   MET A  34      21.440 -20.516  62.668  1.00  0.00           N  
ATOM    460  HN  MET A  34      22.096 -21.250  62.839  1.00  0.00           H  
ATOM    461  CA  MET A  34      21.044 -19.714  63.821  1.00  0.00           C  
ATOM    462  HA  MET A  34      20.789 -18.709  63.476  1.00  0.00           H  
ATOM    463  CB  MET A  34      19.854 -20.432  64.459  1.00  0.00           C  
ATOM    464  HB1 MET A  34      20.220 -21.353  64.891  1.00  0.00           H  
ATOM    465  HB2 MET A  34      19.111 -20.684  63.702  1.00  0.00           H  
ATOM    466  CG  MET A  34      19.190 -19.631  65.578  1.00  0.00           C  
ATOM    467  HG1 MET A  34      18.761 -18.712  65.174  1.00  0.00           H  
ATOM    468  HG2 MET A  34      19.903 -19.321  66.344  1.00  0.00           H  
ATOM    469  SD  MET A  34      17.864 -20.596  66.387  1.00  0.00           S  
ATOM    470  CE  MET A  34      17.017 -19.307  67.274  1.00  0.00           C  
ATOM    471  HE1 MET A  34      16.633 -18.558  66.581  1.00  0.00           H  
ATOM    472  HE2 MET A  34      17.711 -18.797  67.945  1.00  0.00           H  
ATOM    473  HE3 MET A  34      16.194 -19.713  67.862  1.00  0.00           H  
ATOM    474  C   MET A  34      22.215 -19.658  64.801  1.00  0.00           C  
ATOM    475  O   MET A  34      22.879 -20.662  65.038  1.00  0.00           O  
ATOM    476  N   ALA A  35      22.412 -18.484  65.381  1.00  0.00           N  
ATOM    477  HN  ALA A  35      21.744 -17.755  65.244  1.00  0.00           H  
ATOM    478  CA  ALA A  35      23.503 -18.262  66.342  1.00  0.00           C  
ATOM    479  HA  ALA A  35      24.229 -19.067  66.273  1.00  0.00           H  
ATOM    480  CB  ALA A  35      24.162 -16.928  66.049  1.00  0.00           C  
ATOM    481  HB1 ALA A  35      23.402 -16.208  65.760  1.00  0.00           H  
ATOM    482  HB2 ALA A  35      24.816 -17.052  65.190  1.00  0.00           H  
ATOM    483  HB3 ALA A  35      24.742 -16.572  66.890  1.00  0.00           H  
ATOM    484  C   ALA A  35      22.947 -18.257  67.764  1.00  0.00           C  
ATOM    485  O   ALA A  35      21.730 -18.271  67.962  1.00  0.00           O  
ATOM    486  N   GLN A  36      23.858 -18.272  68.730  1.00  0.00           N  
ATOM    487  HN  GLN A  36      24.816 -18.392  68.464  1.00  0.00           H  
ATOM    488  CA  GLN A  36      23.495 -18.305  70.156  1.00  0.00           C  
ATOM    489  HA  GLN A  36      22.991 -19.258  70.329  1.00  0.00           H  
ATOM    490  CB  GLN A  36      24.756 -18.209  71.018  1.00  0.00           C  
ATOM    491  HB1 GLN A  36      25.400 -19.064  70.807  1.00  0.00           H  
ATOM    492  HB2 GLN A  36      24.480 -18.282  72.072  1.00  0.00           H  
ATOM    493  CG  GLN A  36      25.529 -16.905  70.773  1.00  0.00           C  
ATOM    494  HG1 GLN A  36      25.013 -15.984  70.997  1.00  0.00           H  
ATOM    495  HG2 GLN A  36      25.843 -16.842  69.733  1.00  0.00           H  
ATOM    496  CD  GLN A  36      26.778 -16.831  71.633  1.00  0.00           C  
ATOM    497  OE1 GLN A  36      27.672 -17.659  71.508  1.00  0.00           O  
ATOM    498  NE2 GLN A  36      26.818 -15.828  72.501  1.00  0.00           N  
ATOM    499 1HE2 GLN A  36      27.626 -15.670  73.063  1.00  0.00           H  
ATOM    500 2HE2 GLN A  36      26.019 -15.233  72.600  1.00  0.00           H  
ATOM    501  C   GLN A  36      22.540 -17.155  70.493  1.00  0.00           C  
ATOM    502  O   GLN A  36      22.949 -16.007  70.665  1.00  0.00           O  
ATOM    503  N   ASP A  37      21.252 -17.488  70.531  1.00  0.00           N  
ATOM    504  HN  ASP A  37      20.974 -18.440  70.436  1.00  0.00           H  
ATOM    505  CA  ASP A  37      20.185 -16.520  70.834  1.00  0.00           C  
ATOM    506  HA  ASP A  37      19.245 -17.047  70.664  1.00  0.00           H  
ATOM    507  CB  ASP A  37      20.288 -16.045  72.290  1.00  0.00           C  
ATOM    508  HB1 ASP A  37      19.793 -15.081  72.421  1.00  0.00           H  
ATOM    509  HB2 ASP A  37      21.318 -15.901  72.611  1.00  0.00           H  
ATOM    510  CG  ASP A  37      19.588 -17.003  73.248  1.00  0.00           C  
ATOM    511  OD1 ASP A  37      19.446 -18.191  72.877  1.00  0.00           O  
ATOM    512  OD2 ASP A  37      19.190 -16.525  74.332  1.00  0.00           O1-
ATOM    513  C   ASP A  37      20.187 -15.320  69.885  1.00  0.00           C  
ATOM    514  O   ASP A  37      20.391 -14.179  70.296  1.00  0.00           O  
ATOM    515  N   LYS A  38      19.922 -15.625  68.623  1.00  0.00           N  
ATOM    516  HN  LYS A  38      19.779 -16.592  68.408  1.00  0.00           H  
ATOM    517  CA  LYS A  38      19.735 -14.626  67.564  1.00  0.00           C  
ATOM    518  HA  LYS A  38      19.368 -13.730  68.063  1.00  0.00           H  
ATOM    519  CB  LYS A  38      21.050 -14.372  66.814  1.00  0.00           C  
ATOM    520  HB1 LYS A  38      20.894 -13.790  65.920  1.00  0.00           H  
ATOM    521  HB2 LYS A  38      21.451 -15.331  66.483  1.00  0.00           H  
ATOM    522  CG  LYS A  38      22.085 -13.641  67.668  1.00  0.00           C  
ATOM    523  HG1 LYS A  38      22.255 -14.179  68.602  1.00  0.00           H  
ATOM    524  HG2 LYS A  38      21.711 -12.654  67.940  1.00  0.00           H  
ATOM    525  CD  LYS A  38      23.413 -13.548  66.915  1.00  0.00           C  
ATOM    526  HD1 LYS A  38      23.284 -13.094  65.931  1.00  0.00           H  
ATOM    527  HD2 LYS A  38      23.787 -14.545  66.752  1.00  0.00           H  
ATOM    528  CE  LYS A  38      24.505 -12.830  67.714  1.00  0.00           C  
ATOM    529  HE1 LYS A  38      25.484 -13.019  67.265  1.00  0.00           H  
ATOM    530  HE2 LYS A  38      24.543 -13.204  68.740  1.00  0.00           H  
ATOM    531  NZ  LYS A  38      24.314 -11.377  67.748  1.00  0.00           N1+
ATOM    532  HZ1 LYS A  38      23.399 -11.139  68.176  1.00  0.00           H  
ATOM    533  HZ2 LYS A  38      24.361 -10.974  66.786  1.00  0.00           H  
ATOM    534  HZ3 LYS A  38      25.078 -10.937  68.299  1.00  0.00           H  
ATOM    535  C   LYS A  38      18.679 -15.169  66.593  1.00  0.00           C  
ATOM    536  O   LYS A  38      18.326 -16.348  66.656  1.00  0.00           O  
ATOM    537  N   PRO A  39      18.126 -14.285  65.768  1.00  0.00           N  
ATOM    538  CD  PRO A  39      18.446 -12.856  65.774  1.00  0.00           C  
ATOM    539  HD1 PRO A  39      19.352 -12.465  65.368  1.00  0.00           H  
ATOM    540  HD2 PRO A  39      18.441 -12.470  66.794  1.00  0.00           H  
ATOM    541  CA  PRO A  39      17.086 -14.632  64.783  1.00  0.00           C  
ATOM    542  HA  PRO A  39      16.209 -15.030  65.298  1.00  0.00           H  
ATOM    543  CB  PRO A  39      16.833 -13.355  64.064  1.00  0.00           C  
ATOM    544  HB1 PRO A  39      15.842 -13.461  63.840  1.00  0.00           H  
ATOM    545  HB2 PRO A  39      17.427 -13.223  63.159  1.00  0.00           H  
ATOM    546  CG  PRO A  39      17.267 -12.389  65.172  1.00  0.00           C  
ATOM    547  HG1 PRO A  39      17.049 -11.389  65.460  1.00  0.00           H  
ATOM    548  HG2 PRO A  39      16.498 -12.654  65.909  1.00  0.00           H  
ATOM    549  C   PRO A  39      17.634 -15.632  63.786  1.00  0.00           C  
ATOM    550  O   PRO A  39      18.784 -15.661  63.563  1.00  0.00           O  
ATOM    551  N   THR A  40      16.783 -16.465  63.227  1.00  0.00           N  
ATOM    552  HN  THR A  40      15.869 -16.569  63.609  1.00  0.00           H  
ATOM    553  CA  THR A  40      17.196 -17.397  62.162  1.00  0.00           C  
ATOM    554  HA  THR A  40      18.034 -17.978  62.554  1.00  0.00           H  
ATOM    555  CB  THR A  40      16.021 -18.280  61.739  1.00  0.00           C  
ATOM    556  HB  THR A  40      15.122 -17.681  61.628  1.00  0.00           H  
ATOM    557  OG1 THR A  40      15.702 -19.187  62.793  1.00  0.00           O  
ATOM    558  HG1 THR A  40      16.424 -19.784  62.957  1.00  0.00           H  
ATOM    559  CG2 THR A  40      16.328 -19.038  60.445  1.00  0.00           C  
ATOM    560 1HG2 THR A  40      17.179 -19.688  60.643  1.00  0.00           H  
ATOM    561 2HG2 THR A  40      16.580 -18.453  59.570  1.00  0.00           H  
ATOM    562 3HG2 THR A  40      15.494 -19.681  60.162  1.00  0.00           H  
ATOM    563  C   THR A  40      17.707 -16.595  60.958  1.00  0.00           C  
ATOM    564  O   THR A  40      17.258 -15.475  60.711  1.00  0.00           O  
ATOM    565  N   VAL A  41      18.642 -17.199  60.244  1.00  0.00           N  
ATOM    566  HN  VAL A  41      18.989 -18.110  60.475  1.00  0.00           H  
ATOM    567  CA  VAL A  41      19.219 -16.593  59.037  1.00  0.00           C  
ATOM    568  HA  VAL A  41      18.692 -15.661  58.819  1.00  0.00           H  
ATOM    569  CB  VAL A  41      20.698 -16.318  59.262  1.00  0.00           C  
ATOM    570  HB  VAL A  41      20.577 -15.620  60.058  1.00  0.00           H  
ATOM    571  CG1 VAL A  41      21.440 -17.584  59.558  1.00  0.00           C  
ATOM    572 1HG1 VAL A  41      21.142 -18.505  59.100  1.00  0.00           H  
ATOM    573 2HG1 VAL A  41      21.449 -17.720  60.635  1.00  0.00           H  
ATOM    574 3HG1 VAL A  41      22.486 -17.434  59.290  1.00  0.00           H  
ATOM    575  CG2 VAL A  41      21.321 -15.602  58.067  1.00  0.00           C  
ATOM    576 1HG2 VAL A  41      20.737 -14.726  57.781  1.00  0.00           H  
ATOM    577 2HG2 VAL A  41      21.394 -16.251  57.193  1.00  0.00           H  
ATOM    578 3HG2 VAL A  41      22.328 -15.254  58.301  1.00  0.00           H  
ATOM    579  C   VAL A  41      19.035 -17.549  57.853  1.00  0.00           C  
ATOM    580  O   VAL A  41      19.443 -18.708  57.912  1.00  0.00           O  
ATOM    581  N   ASP A  42      18.444 -17.022  56.792  1.00  0.00           N  
ATOM    582  HN  ASP A  42      18.216 -16.047  56.800  1.00  0.00           H  
ATOM    583  CA  ASP A  42      18.236 -17.796  55.558  1.00  0.00           C  
ATOM    584  HA  ASP A  42      18.607 -18.805  55.714  1.00  0.00           H  
ATOM    585  CB  ASP A  42      16.755 -17.826  55.171  1.00  0.00           C  
ATOM    586  HB1 ASP A  42      16.620 -18.387  54.245  1.00  0.00           H  
ATOM    587  HB2 ASP A  42      16.394 -16.813  54.994  1.00  0.00           H  
ATOM    588  CG  ASP A  42      15.870 -18.473  56.233  1.00  0.00           C  
ATOM    589  OD1 ASP A  42      16.424 -19.178  57.100  1.00  0.00           O  
ATOM    590  OD2 ASP A  42      14.642 -18.327  56.069  1.00  0.00           O1-
ATOM    591  C   ASP A  42      19.005 -17.139  54.417  1.00  0.00           C  
ATOM    592  O   ASP A  42      19.122 -15.914  54.360  1.00  0.00           O  
ATOM    593  N   ILE A  43      19.521 -17.980  53.535  1.00  0.00           N  
ATOM    594  HN  ILE A  43      19.385 -18.964  53.669  1.00  0.00           H  
ATOM    595  CA  ILE A  43      20.169 -17.517  52.297  1.00  0.00           C  
ATOM    596  HA  ILE A  43      19.949 -16.460  52.148  1.00  0.00           H  
ATOM    597  CB  ILE A  43      21.672 -17.810  52.344  1.00  0.00           C  
ATOM    598  HB  ILE A  43      21.834 -18.890  52.315  1.00  0.00           H  
ATOM    599  CG2 ILE A  43      22.368 -17.173  51.135  1.00  0.00           C  
ATOM    600 1HG2 ILE A  43      22.088 -16.128  50.993  1.00  0.00           H  
ATOM    601 2HG2 ILE A  43      22.094 -17.732  50.250  1.00  0.00           H  
ATOM    602 3HG2 ILE A  43      23.454 -17.226  51.224  1.00  0.00           H  
ATOM    603  CG1 ILE A  43      22.292 -17.294  53.645  1.00  0.00           C  
ATOM    604 1HG1 ILE A  43      23.357 -17.525  53.666  1.00  0.00           H  
ATOM    605 2HG1 ILE A  43      21.867 -17.815  54.504  1.00  0.00           H  
ATOM    606  CD1 ILE A  43      22.090 -15.817  53.790  1.00  0.00           C  
ATOM    607 1HD1 ILE A  43      21.099 -15.493  53.541  1.00  0.00           H  
ATOM    608 2HD1 ILE A  43      22.755 -15.310  53.096  1.00  0.00           H  
ATOM    609 3HD1 ILE A  43      22.364 -15.540  54.808  1.00  0.00           H  
ATOM    610  C   ILE A  43      19.529 -18.282  51.143  1.00  0.00           C  
ATOM    611  O   ILE A  43      19.175 -19.452  51.296  1.00  0.00           O  
ATOM    612  N   GLU A  44      19.419 -17.626  49.995  1.00  0.00           N  
ATOM    613  HN  GLU A  44      19.697 -16.666  49.930  1.00  0.00           H  
ATOM    614  CA  GLU A  44      18.776 -18.252  48.831  1.00  0.00           C  
ATOM    615  HA  GLU A  44      19.108 -19.292  48.785  1.00  0.00           H  
ATOM    616  CB  GLU A  44      17.266 -18.168  49.017  1.00  0.00           C  
ATOM    617  HB1 GLU A  44      16.964 -17.121  49.080  1.00  0.00           H  
ATOM    618  HB2 GLU A  44      16.992 -18.632  49.965  1.00  0.00           H  
ATOM    619  CG  GLU A  44      16.502 -18.862  47.885  1.00  0.00           C  
ATOM    620  HG1 GLU A  44      16.727 -19.929  47.860  1.00  0.00           H  
ATOM    621  HG2 GLU A  44      16.759 -18.455  46.907  1.00  0.00           H  
ATOM    622  CD  GLU A  44      14.997 -18.684  48.069  1.00  0.00           C  
ATOM    623  OE1 GLU A  44      14.605 -18.201  49.156  1.00  0.00           O  
ATOM    624  OE2 GLU A  44      14.265 -18.997  47.106  1.00  0.00           O1-
ATOM    625  C   GLU A  44      19.151 -17.540  47.536  1.00  0.00           C  
ATOM    626  O   GLU A  44      19.177 -16.307  47.471  1.00  0.00           O  
ATOM    627  N   LEU A  45      19.480 -18.354  46.539  1.00  0.00           N  
ATOM    628  HN  LEU A  45      19.276 -19.326  46.668  1.00  0.00           H  
ATOM    629  CA  LEU A  45      19.770 -17.889  45.176  1.00  0.00           C  
ATOM    630  HA  LEU A  45      20.287 -16.936  45.226  1.00  0.00           H  
ATOM    631  CB  LEU A  45      20.605 -18.960  44.468  1.00  0.00           C  
ATOM    632  HB1 LEU A  45      20.106 -19.928  44.551  1.00  0.00           H  
ATOM    633  HB2 LEU A  45      21.565 -19.060  44.974  1.00  0.00           H  
ATOM    634  CG  LEU A  45      20.836 -18.637  42.989  1.00  0.00           C  
ATOM    635  HG  LEU A  45      19.880 -18.602  42.465  1.00  0.00           H  
ATOM    636  CD1 LEU A  45      21.531 -17.283  42.830  1.00  0.00           C  
ATOM    637 1HD1 LEU A  45      22.497 -17.263  43.334  1.00  0.00           H  
ATOM    638 2HD1 LEU A  45      20.931 -16.471  43.223  1.00  0.00           H  
ATOM    639 3HD1 LEU A  45      21.693 -17.044  41.784  1.00  0.00           H  
ATOM    640  CD2 LEU A  45      21.660 -19.748  42.339  1.00  0.00           C  
ATOM    641 1HD2 LEU A  45      21.157 -20.713  42.423  1.00  0.00           H  
ATOM    642 2HD2 LEU A  45      22.642 -19.847  42.804  1.00  0.00           H  
ATOM    643 3HD2 LEU A  45      21.812 -19.558  41.276  1.00  0.00           H  
ATOM    644  C   LEU A  45      18.444 -17.670  44.441  1.00  0.00           C  
ATOM    645  O   LEU A  45      17.678 -18.613  44.253  1.00  0.00           O  
ATOM    646  N   VAL A  46      18.180 -16.424  44.081  1.00  0.00           N  
ATOM    647  HN  VAL A  46      18.848 -15.728  44.322  1.00  0.00           H  
ATOM    648  CA  VAL A  46      16.903 -16.057  43.444  1.00  0.00           C  
ATOM    649  HA  VAL A  46      16.135 -16.715  43.859  1.00  0.00           H  
ATOM    650  CB  VAL A  46      16.543 -14.608  43.765  1.00  0.00           C  
ATOM    651  HB  VAL A  46      16.479 -14.510  44.850  1.00  0.00           H  
ATOM    652  CG1 VAL A  46      17.571 -13.668  43.237  1.00  0.00           C  
ATOM    653 1HG1 VAL A  46      18.335 -14.151  42.680  1.00  0.00           H  
ATOM    654 2HG1 VAL A  46      18.023 -13.138  44.074  1.00  0.00           H  
ATOM    655 3HG1 VAL A  46      17.130 -12.913  42.585  1.00  0.00           H  
ATOM    656  CG2 VAL A  46      15.179 -14.250  43.174  1.00  0.00           C  
ATOM    657 1HG2 VAL A  46      14.415 -14.955  43.506  1.00  0.00           H  
ATOM    658 2HG2 VAL A  46      15.177 -14.262  42.083  1.00  0.00           H  
ATOM    659 3HG2 VAL A  46      14.860 -13.257  43.490  1.00  0.00           H  
ATOM    660  C   VAL A  46      16.929 -16.271  41.924  1.00  0.00           C  
ATOM    661  O   VAL A  46      15.968 -16.787  41.366  1.00  0.00           O  
ATOM    662  N   THR A  47      18.033 -15.884  41.291  1.00  0.00           N  
ATOM    663  HN  THR A  47      18.839 -15.590  41.803  1.00  0.00           H  
ATOM    664  CA  THR A  47      18.153 -16.025  39.833  1.00  0.00           C  
ATOM    665  HA  THR A  47      17.866 -17.054  39.596  1.00  0.00           H  
ATOM    666  CB  THR A  47      17.294 -14.990  39.096  1.00  0.00           C  
ATOM    667  HB  THR A  47      17.537 -13.987  39.450  1.00  0.00           H  
ATOM    668  OG1 THR A  47      15.914 -15.212  39.373  1.00  0.00           O  
ATOM    669  HG1 THR A  47      15.716 -16.109  39.644  1.00  0.00           H  
ATOM    670  CG2 THR A  47      17.524 -15.044  37.581  1.00  0.00           C  
ATOM    671 1HG2 THR A  47      17.435 -16.056  37.186  1.00  0.00           H  
ATOM    672 2HG2 THR A  47      18.463 -14.592  37.263  1.00  0.00           H  
ATOM    673 3HG2 THR A  47      16.747 -14.465  37.082  1.00  0.00           H  
ATOM    674  C   THR A  47      19.600 -15.896  39.356  1.00  0.00           C  
ATOM    675  O   THR A  47      20.470 -15.366  40.041  1.00  0.00           O  
ATOM    676  N   THR A  48      19.803 -16.443  38.162  1.00  0.00           N  
ATOM    677  HN  THR A  48      19.047 -16.883  37.673  1.00  0.00           H  
ATOM    678  CA  THR A  48      21.083 -16.441  37.458  1.00  0.00           C  
ATOM    679  HA  THR A  48      21.749 -15.714  37.925  1.00  0.00           H  
ATOM    680  CB  THR A  48      21.618 -17.872  37.472  1.00  0.00           C  
ATOM    681  HB  THR A  48      20.905 -18.536  36.974  1.00  0.00           H  
ATOM    682  OG1 THR A  48      21.729 -18.310  38.831  1.00  0.00           O  
ATOM    683  HG1 THR A  48      21.906 -17.561  39.381  1.00  0.00           H  
ATOM    684  CG2 THR A  48      22.968 -17.964  36.758  1.00  0.00           C  
ATOM    685 1HG2 THR A  48      23.691 -17.272  37.194  1.00  0.00           H  
ATOM    686 2HG2 THR A  48      22.887 -17.724  35.698  1.00  0.00           H  
ATOM    687 3HG2 THR A  48      23.381 -18.970  36.836  1.00  0.00           H  
ATOM    688  C   THR A  48      20.811 -15.992  36.021  1.00  0.00           C  
ATOM    689  O   THR A  48      19.984 -16.585  35.331  1.00  0.00           O  
ATOM    690  N   THR A  49      21.469 -14.918  35.616  1.00  0.00           N  
ATOM    691  HN  THR A  49      22.211 -14.504  36.153  1.00  0.00           H  
ATOM    692  CA  THR A  49      21.213 -14.337  34.289  1.00  0.00           C  
ATOM    693  HA  THR A  49      20.573 -15.016  33.726  1.00  0.00           H  
ATOM    694  CB  THR A  49      20.498 -12.994  34.452  1.00  0.00           C  
ATOM    695  HB  THR A  49      19.560 -13.152  34.986  1.00  0.00           H  
ATOM    696  OG1 THR A  49      20.168 -12.473  33.163  1.00  0.00           O  
ATOM    697  HG1 THR A  49      20.971 -12.282  32.687  1.00  0.00           H  
ATOM    698  CG2 THR A  49      21.373 -11.998  35.225  1.00  0.00           C  
ATOM    699 1HG2 THR A  49      22.314 -11.760  34.727  1.00  0.00           H  
ATOM    700 2HG2 THR A  49      21.617 -12.374  36.219  1.00  0.00           H  
ATOM    701 3HG2 THR A  49      20.847 -11.054  35.362  1.00  0.00           H  
ATOM    702  C   THR A  49      22.509 -14.132  33.500  1.00  0.00           C  
ATOM    703  O   THR A  49      23.538 -13.752  34.056  1.00  0.00           O  
ATOM    704  N   VAL A  50      22.392 -14.358  32.203  1.00  0.00           N  
ATOM    705  HN  VAL A  50      21.492 -14.597  31.860  1.00  0.00           H  
ATOM    706  CA  VAL A  50      23.436 -13.992  31.238  1.00  0.00           C  
ATOM    707  HA  VAL A  50      24.303 -13.715  31.802  1.00  0.00           H  
ATOM    708  CB  VAL A  50      23.758 -15.176  30.327  1.00  0.00           C  
ATOM    709  HB  VAL A  50      22.846 -15.537  29.868  1.00  0.00           H  
ATOM    710  CG1 VAL A  50      24.692 -14.732  29.227  1.00  0.00           C  
ATOM    711 1HG1 VAL A  50      25.418 -14.004  29.584  1.00  0.00           H  
ATOM    712 2HG1 VAL A  50      24.119 -14.174  28.489  1.00  0.00           H  
ATOM    713 3HG1 VAL A  50      25.128 -15.573  28.695  1.00  0.00           H  
ATOM    714  CG2 VAL A  50      24.348 -16.332  31.137  1.00  0.00           C  
ATOM    715 1HG2 VAL A  50      23.573 -16.921  31.628  1.00  0.00           H  
ATOM    716 2HG2 VAL A  50      25.015 -15.957  31.916  1.00  0.00           H  
ATOM    717 3HG2 VAL A  50      24.955 -16.978  30.522  1.00  0.00           H  
ATOM    718  C   VAL A  50      22.874 -12.833  30.415  1.00  0.00           C  
ATOM    719  O   VAL A  50      21.775 -12.929  29.898  1.00  0.00           O  
ATOM    720  N   SER A  51      23.619 -11.740  30.396  1.00  0.00           N  
ATOM    721  HN  SER A  51      24.477 -11.736  30.928  1.00  0.00           H  
ATOM    722  CA  SER A  51      23.156 -10.501  29.765  1.00  0.00           C  
ATOM    723  HA  SER A  51      22.276 -10.811  29.232  1.00  0.00           H  
ATOM    724  CB  SER A  51      22.903  -9.476  30.873  1.00  0.00           C  
ATOM    725  HB1 SER A  51      23.853  -9.314  31.410  1.00  0.00           H  
ATOM    726  HB2 SER A  51      22.201  -9.885  31.605  1.00  0.00           H  
ATOM    727  OG  SER A  51      22.381  -8.260  30.334  1.00  0.00           O  
ATOM    728  HG  SER A  51      22.488  -7.553  30.975  1.00  0.00           H  
ATOM    729  C   SER A  51      24.195  -9.972  28.777  1.00  0.00           C  
ATOM    730  O   SER A  51      25.379  -9.868  29.101  1.00  0.00           O  
ATOM    731  N   ASN A  52      23.734  -9.685  27.563  1.00  0.00           N  
ATOM    732  HN  ASN A  52      22.759  -9.578  27.615  1.00  0.00           H  
ATOM    733  CA  ASN A  52      24.542  -9.024  26.525  1.00  0.00           C  
ATOM    734  HA  ASN A  52      23.919  -8.993  25.631  1.00  0.00           H  
ATOM    735  CB  ASN A  52      24.907  -7.603  26.974  1.00  0.00           C  
ATOM    736  HB1 ASN A  52      25.650  -7.164  26.306  1.00  0.00           H  
ATOM    737  HB2 ASN A  52      25.353  -7.596  27.969  1.00  0.00           H  
ATOM    738  CG  ASN A  52      23.717  -6.654  26.914  1.00  0.00           C  
ATOM    739  OD1 ASN A  52      22.841  -6.787  26.064  1.00  0.00           O  
ATOM    740  ND2 ASN A  52      23.730  -5.674  27.808  1.00  0.00           N  
ATOM    741 1HD2 ASN A  52      23.011  -4.986  27.791  1.00  0.00           H  
ATOM    742 2HD2 ASN A  52      24.469  -5.622  28.481  1.00  0.00           H  
ATOM    743  C   ASN A  52      25.824  -9.766  26.136  1.00  0.00           C  
ATOM    744  O   ASN A  52      26.884  -9.146  26.022  1.00  0.00           O  
ATOM    745  N   MET A  53      25.741 -11.079  25.940  1.00  0.00           N  
ATOM    746  HN  MET A  53      24.845 -11.488  26.064  1.00  0.00           H  
ATOM    747  CA  MET A  53      26.913 -11.842  25.472  1.00  0.00           C  
ATOM    748  HA  MET A  53      27.733 -11.614  26.156  1.00  0.00           H  
ATOM    749  CB  MET A  53      26.620 -13.339  25.482  1.00  0.00           C  
ATOM    750  HB1 MET A  53      26.431 -13.561  26.527  1.00  0.00           H  
ATOM    751  HB2 MET A  53      27.484 -13.893  25.173  1.00  0.00           H  
ATOM    752  CG  MET A  53      25.501 -13.700  24.512  1.00  0.00           C  
ATOM    753  HG1 MET A  53      25.562 -13.218  23.547  1.00  0.00           H  
ATOM    754  HG2 MET A  53      24.605 -13.219  24.904  1.00  0.00           H  
ATOM    755  SD  MET A  53      25.135 -15.475  24.478  1.00  0.00           S  
ATOM    756  CE  MET A  53      24.713 -15.537  26.120  1.00  0.00           C  
ATOM    757  HE1 MET A  53      24.066 -14.706  26.409  1.00  0.00           H  
ATOM    758  HE2 MET A  53      25.649 -15.304  26.608  1.00  0.00           H  
ATOM    759  HE3 MET A  53      24.601 -16.380  26.753  1.00  0.00           H  
ATOM    760  C   MET A  53      27.304 -11.392  24.055  1.00  0.00           C  
ATOM    761  O   MET A  53      26.441 -11.085  23.231  1.00  0.00           O  
ATOM    762  N   ALA A  54      28.610 -11.359  23.810  1.00  0.00           N  
ATOM    763  HN  ALA A  54      29.227 -11.617  24.550  1.00  0.00           H  
ATOM    764  CA  ALA A  54      29.169 -10.927  22.516  1.00  0.00           C  
ATOM    765  HA  ALA A  54      28.663  -9.999  22.238  1.00  0.00           H  
ATOM    766  CB  ALA A  54      30.671 -10.688  22.671  1.00  0.00           C  
ATOM    767  HB1 ALA A  54      31.198 -11.599  22.958  1.00  0.00           H  
ATOM    768  HB2 ALA A  54      30.866  -9.931  23.432  1.00  0.00           H  
ATOM    769  HB3 ALA A  54      31.107 -10.326  21.738  1.00  0.00           H  
ATOM    770  C   ALA A  54      28.937 -11.978  21.426  1.00  0.00           C  
ATOM    771  O   ALA A  54      28.967 -13.180  21.690  1.00  0.00           O  
ATOM    772  N   GLU A  55      28.748 -11.509  20.205  1.00  0.00           N  
ATOM    773  HN  GLU A  55      29.000 -10.551  20.086  1.00  0.00           H  
ATOM    774  CA  GLU A  55      28.572 -12.388  19.038  1.00  0.00           C  
ATOM    775  HA  GLU A  55      27.979 -13.242  19.369  1.00  0.00           H  
ATOM    776  CB  GLU A  55      27.834 -11.687  17.893  1.00  0.00           C  
ATOM    777  HB1 GLU A  55      26.858 -11.343  18.235  1.00  0.00           H  
ATOM    778  HB2 GLU A  55      27.638 -12.418  17.109  1.00  0.00           H  
ATOM    779  CG  GLU A  55      28.615 -10.524  17.283  1.00  0.00           C  
ATOM    780  HG1 GLU A  55      28.189 -10.225  16.327  1.00  0.00           H  
ATOM    781  HG2 GLU A  55      29.633 -10.722  17.155  1.00  0.00           H  
ATOM    782  CD  GLU A  55      28.672  -9.285  18.163  1.00  0.00           C  
ATOM    783  OE1 GLU A  55      28.006  -9.308  19.220  1.00  0.00           O  
ATOM    784  OE2 GLU A  55      29.326  -8.311  17.770  1.00  0.00           O1-
ATOM    785  C   GLU A  55      29.934 -12.872  18.530  1.00  0.00           C  
ATOM    786  O   GLU A  55      30.831 -12.072  18.259  1.00  0.00           O  
ATOM    787  N   VAL A  56      30.070 -14.184  18.437  1.00  0.00           N  
ATOM    788  HN  VAL A  56      29.314 -14.714  18.800  1.00  0.00           H  
ATOM    789  CA  VAL A  56      31.256 -14.817  17.840  1.00  0.00           C  
ATOM    790  HA  VAL A  56      32.134 -14.301  18.234  1.00  0.00           H  
ATOM    791  CB  VAL A  56      31.289 -16.307  18.191  1.00  0.00           C  
ATOM    792  HB  VAL A  56      31.306 -16.387  19.278  1.00  0.00           H  
ATOM    793  CG1 VAL A  56      30.070 -17.047  17.678  1.00  0.00           C  
ATOM    794 1HG1 VAL A  56      30.523 -17.476  16.822  1.00  0.00           H  
ATOM    795 2HG1 VAL A  56      29.206 -16.657  17.194  1.00  0.00           H  
ATOM    796 3HG1 VAL A  56      29.781 -17.868  18.335  1.00  0.00           H  
ATOM    797  CG2 VAL A  56      32.553 -16.962  17.633  1.00  0.00           C  
ATOM    798 1HG2 VAL A  56      33.444 -16.479  18.036  1.00  0.00           H  
ATOM    799 2HG2 VAL A  56      32.624 -16.906  16.549  1.00  0.00           H  
ATOM    800 3HG2 VAL A  56      32.604 -18.016  17.910  1.00  0.00           H  
ATOM    801  C   VAL A  56      31.202 -14.621  16.317  1.00  0.00           C  
ATOM    802  O   VAL A  56      32.086 -14.015  15.723  1.00  0.00           O  
ATOM    803  N   ARG A  57      30.188 -15.228  15.712  1.00  0.00           N  
ATOM    804  HN  ARG A  57      29.390 -15.396  16.281  1.00  0.00           H  
ATOM    805  CA  ARG A  57      29.880 -15.091  14.305  1.00  0.00           C  
ATOM    806  HA  ARG A  57      30.317 -14.156  13.948  1.00  0.00           H  
ATOM    807  CB  ARG A  57      30.398 -16.239  13.559  1.00  0.00           C  
ATOM    808  HB1 ARG A  57      29.989 -16.192  12.546  1.00  0.00           H  
ATOM    809  HB2 ARG A  57      30.024 -17.009  14.236  1.00  0.00           H  
ATOM    810  CG  ARG A  57      31.849 -16.573  13.457  1.00  0.00           C  
ATOM    811  HG1 ARG A  57      32.293 -16.657  14.447  1.00  0.00           H  
ATOM    812  HG2 ARG A  57      32.360 -15.744  12.967  1.00  0.00           H  
ATOM    813  CD  ARG A  57      32.087 -17.849  12.665  1.00  0.00           C  
ATOM    814  HD1 ARG A  57      31.607 -17.889  11.686  1.00  0.00           H  
ATOM    815  HD2 ARG A  57      31.750 -18.626  13.333  1.00  0.00           H  
ATOM    816  NE  ARG A  57      33.513 -18.127  12.531  1.00  0.00           N  
ATOM    817  HE  ARG A  57      34.129 -17.411  12.856  1.00  0.00           H  
ATOM    818  CZ  ARG A  57      33.974 -19.224  11.985  1.00  0.00           C  
ATOM    819  NH1 ARG A  57      33.163 -20.218  11.580  1.00  0.00           N1+
ATOM    820 1HH1 ARG A  57      32.170 -20.167  11.746  1.00  0.00           H  
ATOM    821 2HH1 ARG A  57      33.484 -21.088  11.184  1.00  0.00           H  
ATOM    822  NH2 ARG A  57      35.266 -19.214  11.641  1.00  0.00           N  
ATOM    823 1HH2 ARG A  57      35.870 -18.447  11.840  1.00  0.00           H  
ATOM    824 2HH2 ARG A  57      35.631 -20.019  11.165  1.00  0.00           H  
ATOM    825  C   ARG A  57      28.369 -15.024  14.121  1.00  0.00           C  
ATOM    826  O   ARG A  57      27.602 -15.452  14.988  1.00  0.00           O  
ATOM    827  N   SER A  58      27.970 -14.478  12.984  1.00  0.00           N  
ATOM    828  HN  SER A  58      28.685 -14.159  12.362  1.00  0.00           H  
ATOM    829  CA  SER A  58      26.593 -14.648  12.525  1.00  0.00           C  
ATOM    830  HA  SER A  58      26.061 -15.248  13.266  1.00  0.00           H  
ATOM    831  CB  SER A  58      25.902 -13.405  12.337  1.00  0.00           C  
ATOM    832  HB1 SER A  58      26.724 -13.284  11.733  1.00  0.00           H  
ATOM    833  HB2 SER A  58      25.951 -12.774  13.232  1.00  0.00           H  
ATOM    834  OG  SER A  58      24.628 -13.408  11.764  1.00  0.00           O  
ATOM    835  HG  SER A  58      24.112 -14.074  12.233  1.00  0.00           H  
ATOM    836  C   SER A  58      26.598 -15.433  11.234  1.00  0.00           C  
ATOM    837  O   SER A  58      27.582 -15.424  10.488  1.00  0.00           O  
ATOM    838  N   TYR A  59      25.614 -16.336  11.124  1.00  0.00           N  
ATOM    839  HN  TYR A  59      24.846 -16.353  11.759  1.00  0.00           H  
ATOM    840  CA  TYR A  59      25.534 -17.261   9.980  1.00  0.00           C  
ATOM    841  HA  TYR A  59      26.377 -17.096   9.314  1.00  0.00           H  
ATOM    842  CB  TYR A  59      25.552 -18.712  10.451  1.00  0.00           C  
ATOM    843  HB1 TYR A  59      25.322 -19.404   9.638  1.00  0.00           H  
ATOM    844  HB2 TYR A  59      24.848 -18.790  11.276  1.00  0.00           H  
ATOM    845  CG  TYR A  59      26.868 -19.112  11.095  1.00  0.00           C  
ATOM    846  CD1 TYR A  59      27.643 -18.186  11.767  1.00  0.00           C  
ATOM    847  HD1 TYR A  59      27.469 -17.233  12.136  1.00  0.00           H  
ATOM    848  CE1 TYR A  59      28.826 -18.557  12.333  1.00  0.00           C  
ATOM    849  HE1 TYR A  59      29.485 -18.026  12.865  1.00  0.00           H  
ATOM    850  CD2 TYR A  59      27.309 -20.414  11.006  1.00  0.00           C  
ATOM    851  HD2 TYR A  59      26.730 -21.136  10.454  1.00  0.00           H  
ATOM    852  CE2 TYR A  59      28.531 -20.699  11.608  1.00  0.00           C  
ATOM    853  HE2 TYR A  59      29.174 -21.508  11.475  1.00  0.00           H  
ATOM    854  CZ  TYR A  59      29.289 -19.831  12.262  1.00  0.00           C  
ATOM    855  OH  TYR A  59      30.474 -20.209  12.798  1.00  0.00           O  
ATOM    856  HH  TYR A  59      30.188 -20.800  13.497  1.00  0.00           H  
ATOM    857  C   TYR A  59      24.243 -16.968   9.233  1.00  0.00           C  
ATOM    858  O   TYR A  59      23.247 -16.571   9.839  1.00  0.00           O  
ATOM    859  N   CYS A  60      24.262 -17.209   7.932  1.00  0.00           N  
ATOM    860  HN  CYS A  60      25.051 -17.654   7.501  1.00  0.00           H  
ATOM    861  CA  CYS A  60      23.085 -16.927   7.103  1.00  0.00           C  
ATOM    862  HA  CYS A  60      22.402 -16.279   7.655  1.00  0.00           H  
ATOM    863  CB  CYS A  60      23.487 -16.232   5.805  1.00  0.00           C  
ATOM    864  HB1 CYS A  60      23.993 -16.925   5.132  1.00  0.00           H  
ATOM    865  HB2 CYS A  60      24.175 -15.411   5.996  1.00  0.00           H  
ATOM    866  SG  CYS A  60      22.005 -15.566   4.967  1.00  0.00           S  
ATOM    867  C   CYS A  60      22.382 -18.235   6.749  1.00  0.00           C  
ATOM    868  O   CYS A  60      22.993 -19.178   6.256  1.00  0.00           O  
ATOM    869  N   TYR A  61      21.076 -18.254   7.024  1.00  0.00           N  
ATOM    870  HN  TYR A  61      20.621 -17.423   7.339  1.00  0.00           H  
ATOM    871  CA  TYR A  61      20.253 -19.460   6.814  1.00  0.00           C  
ATOM    872  HA  TYR A  61      20.902 -20.298   6.549  1.00  0.00           H  
ATOM    873  CB  TYR A  61      19.462 -19.803   8.080  1.00  0.00           C  
ATOM    874  HB1 TYR A  61      18.758 -20.609   7.861  1.00  0.00           H  
ATOM    875  HB2 TYR A  61      18.868 -18.948   8.403  1.00  0.00           H  
ATOM    876  CG  TYR A  61      20.377 -20.247   9.220  1.00  0.00           C  
ATOM    877  CD1 TYR A  61      21.663 -19.745   9.358  1.00  0.00           C  
ATOM    878  HD1 TYR A  61      22.179 -18.989   8.857  1.00  0.00           H  
ATOM    879  CE1 TYR A  61      22.478 -20.151  10.392  1.00  0.00           C  
ATOM    880  HE1 TYR A  61      23.467 -19.809  10.469  1.00  0.00           H  
ATOM    881  CD2 TYR A  61      19.940 -21.190  10.109  1.00  0.00           C  
ATOM    882  HD2 TYR A  61      18.969 -21.645   9.975  1.00  0.00           H  
ATOM    883  CE2 TYR A  61      20.810 -21.613  11.124  1.00  0.00           C  
ATOM    884  HE2 TYR A  61      20.681 -22.431  11.773  1.00  0.00           H  
ATOM    885  CZ  TYR A  61      22.024 -21.077  11.282  1.00  0.00           C  
ATOM    886  OH  TYR A  61      22.841 -21.582  12.133  1.00  0.00           O  
ATOM    887  HH  TYR A  61      23.205 -22.387  11.774  1.00  0.00           H  
ATOM    888  C   TYR A  61      19.307 -19.243   5.637  1.00  0.00           C  
ATOM    889  O   TYR A  61      18.774 -20.200   5.082  1.00  0.00           O  
ATOM    890  N   GLU A  62      19.047 -17.976   5.327  1.00  0.00           N  
ATOM    891  HN  GLU A  62      19.419 -17.200   5.833  1.00  0.00           H  
ATOM    892  CA  GLU A  62      18.209 -17.621   4.175  1.00  0.00           C  
ATOM    893  HA  GLU A  62      18.225 -18.457   3.471  1.00  0.00           H  
ATOM    894  CB  GLU A  62      16.780 -17.374   4.648  1.00  0.00           C  
ATOM    895  HB1 GLU A  62      16.799 -16.499   5.276  1.00  0.00           H  
ATOM    896  HB2 GLU A  62      16.420 -18.213   5.245  1.00  0.00           H  
ATOM    897  CG  GLU A  62      15.832 -17.103   3.475  1.00  0.00           C  
ATOM    898  HG1 GLU A  62      15.840 -18.019   2.882  1.00  0.00           H  
ATOM    899  HG2 GLU A  62      16.131 -16.367   2.729  1.00  0.00           H  
ATOM    900  CD  GLU A  62      14.391 -16.967   3.963  1.00  0.00           C  
ATOM    901  OE1 GLU A  62      14.216 -16.627   5.153  1.00  0.00           O  
ATOM    902  OE2 GLU A  62      13.490 -17.239   3.141  1.00  0.00           O1-
ATOM    903  C   GLU A  62      18.782 -16.384   3.479  1.00  0.00           C  
ATOM    904  O   GLU A  62      18.852 -15.311   4.069  1.00  0.00           O  
ATOM    905  N   ALA A  63      19.227 -16.583   2.248  1.00  0.00           N  
ATOM    906  HN  ALA A  63      18.941 -17.414   1.770  1.00  0.00           H  
ATOM    907  CA  ALA A  63      19.828 -15.501   1.449  1.00  0.00           C  
ATOM    908  HA  ALA A  63      19.909 -14.611   2.068  1.00  0.00           H  
ATOM    909  CB  ALA A  63      21.202 -15.945   0.954  1.00  0.00           C  
ATOM    910  HB1 ALA A  63      21.154 -16.888   0.411  1.00  0.00           H  
ATOM    911  HB2 ALA A  63      21.867 -16.092   1.802  1.00  0.00           H  
ATOM    912  HB3 ALA A  63      21.628 -15.185   0.300  1.00  0.00           H  
ATOM    913  C   ALA A  63      18.943 -15.174   0.245  1.00  0.00           C  
ATOM    914  O   ALA A  63      18.069 -15.956  -0.126  1.00  0.00           O  
ATOM    915  N   SER A  64      19.102 -13.960  -0.262  1.00  0.00           N  
ATOM    916  HN  SER A  64      19.888 -13.420  -0.000  1.00  0.00           H  
ATOM    917  CA  SER A  64      18.426 -13.523  -1.491  1.00  0.00           C  
ATOM    918  HA  SER A  64      17.911 -14.382  -1.927  1.00  0.00           H  
ATOM    919  CB  SER A  64      17.418 -12.417  -1.182  1.00  0.00           C  
ATOM    920  HB1 SER A  64      17.887 -11.542  -0.717  1.00  0.00           H  
ATOM    921  HB2 SER A  64      16.677 -12.793  -0.472  1.00  0.00           H  
ATOM    922  OG  SER A  64      16.726 -12.071  -2.385  1.00  0.00           O  
ATOM    923  HG  SER A  64      17.276 -11.560  -2.973  1.00  0.00           H  
ATOM    924  C   SER A  64      19.460 -13.018  -2.500  1.00  0.00           C  
ATOM    925  O   SER A  64      20.543 -12.566  -2.125  1.00  0.00           O  
ATOM    926  N   ILE A  65      19.100 -13.133  -3.773  1.00  0.00           N  
ATOM    927  HN  ILE A  65      18.172 -13.445  -3.984  1.00  0.00           H  
ATOM    928  CA  ILE A  65      19.960 -12.705  -4.887  1.00  0.00           C  
ATOM    929  HA  ILE A  65      20.865 -12.265  -4.479  1.00  0.00           H  
ATOM    930  CB  ILE A  65      20.257 -13.917  -5.781  1.00  0.00           C  
ATOM    931  HB  ILE A  65      19.318 -14.436  -5.985  1.00  0.00           H  
ATOM    932  CG2 ILE A  65      20.836 -13.476  -7.135  1.00  0.00           C  
ATOM    933 1HG2 ILE A  65      21.594 -12.718  -6.974  1.00  0.00           H  
ATOM    934 2HG2 ILE A  65      20.070 -13.061  -7.791  1.00  0.00           H  
ATOM    935 3HG2 ILE A  65      21.285 -14.315  -7.668  1.00  0.00           H  
ATOM    936  CG1 ILE A  65      21.190 -14.909  -5.081  1.00  0.00           C  
ATOM    937 1HG1 ILE A  65      21.285 -15.816  -5.681  1.00  0.00           H  
ATOM    938 2HG1 ILE A  65      20.769 -15.215  -4.124  1.00  0.00           H  
ATOM    939  CD1 ILE A  65      22.579 -14.296  -4.844  1.00  0.00           C  
ATOM    940 1HD1 ILE A  65      22.552 -13.459  -4.150  1.00  0.00           H  
ATOM    941 2HD1 ILE A  65      23.046 -13.963  -5.769  1.00  0.00           H  
ATOM    942 3HD1 ILE A  65      23.245 -15.039  -4.409  1.00  0.00           H  
ATOM    943  C   ILE A  65      19.257 -11.629  -5.719  1.00  0.00           C  
ATOM    944  O   ILE A  65      18.050 -11.698  -5.939  1.00  0.00           O  
ATOM    945  N   SER A  66      20.051 -10.687  -6.215  1.00  0.00           N  
ATOM    946  HN  SER A  66      20.985 -10.600  -5.864  1.00  0.00           H  
ATOM    947  CA  SER A  66      19.569  -9.700  -7.194  1.00  0.00           C  
ATOM    948  HA  SER A  66      19.020 -10.258  -7.955  1.00  0.00           H  
ATOM    949  CB  SER A  66      18.660  -8.658  -6.529  1.00  0.00           C  
ATOM    950  HB1 SER A  66      17.885  -9.154  -5.941  1.00  0.00           H  
ATOM    951  HB2 SER A  66      18.118  -8.054  -7.268  1.00  0.00           H  
ATOM    952  OG  SER A  66      19.417  -7.830  -5.645  1.00  0.00           O  
ATOM    953  HG  SER A  66      19.905  -7.147  -6.121  1.00  0.00           H  
ATOM    954  C   SER A  66      20.748  -8.996  -7.860  1.00  0.00           C  
ATOM    955  O   SER A  66      21.906  -9.253  -7.539  1.00  0.00           O  
ATOM    956  N   ASP A  67      20.416  -8.146  -8.829  1.00  0.00           N  
ATOM    957  HN  ASP A  67      19.456  -7.921  -8.984  1.00  0.00           H  
ATOM    958  CA  ASP A  67      21.409  -7.382  -9.602  1.00  0.00           C  
ATOM    959  HA  ASP A  67      20.848  -6.777 -10.315  1.00  0.00           H  
ATOM    960  CB  ASP A  67      22.240  -6.494  -8.666  1.00  0.00           C  
ATOM    961  HB1 ASP A  67      23.016  -5.975  -9.232  1.00  0.00           H  
ATOM    962  HB2 ASP A  67      22.746  -7.073  -7.907  1.00  0.00           H  
ATOM    963  CG  ASP A  67      21.383  -5.407  -8.027  1.00  0.00           C  
ATOM    964  OD1 ASP A  67      20.777  -4.636  -8.803  1.00  0.00           O  
ATOM    965  OD2 ASP A  67      21.345  -5.370  -6.781  1.00  0.00           O1-
ATOM    966  C   ASP A  67      22.342  -8.304 -10.394  1.00  0.00           C  
ATOM    967  O   ASP A  67      23.500  -7.967 -10.633  1.00  0.00           O  
ATOM    968  N   MET A  68      21.812  -9.457 -10.800  1.00  0.00           N  
ATOM    969  HN  MET A  68      20.838  -9.597 -10.645  1.00  0.00           H  
ATOM    970  CA  MET A  68      22.581 -10.400 -11.624  1.00  0.00           C  
ATOM    971  HA  MET A  68      23.446 -10.700 -11.036  1.00  0.00           H  
ATOM    972  CB  MET A  68      21.726 -11.616 -11.980  1.00  0.00           C  
ATOM    973  HB1 MET A  68      20.850 -11.307 -12.553  1.00  0.00           H  
ATOM    974  HB2 MET A  68      21.355 -12.088 -11.070  1.00  0.00           H  
ATOM    975  CG  MET A  68      22.543 -12.633 -12.780  1.00  0.00           C  
ATOM    976  HG1 MET A  68      23.423 -12.955 -12.222  1.00  0.00           H  
ATOM    977  HG2 MET A  68      22.913 -12.188 -13.704  1.00  0.00           H  
ATOM    978  SD  MET A  68      21.579 -14.105 -13.244  1.00  0.00           S  
ATOM    979  CE  MET A  68      20.443 -13.399 -14.420  1.00  0.00           C  
ATOM    980  HE1 MET A  68      20.943 -12.635 -15.014  1.00  0.00           H  
ATOM    981  HE2 MET A  68      19.594 -12.947 -13.908  1.00  0.00           H  
ATOM    982  HE3 MET A  68      20.090 -14.169 -15.105  1.00  0.00           H  
ATOM    983  C   MET A  68      23.022  -9.695 -12.913  1.00  0.00           C  
ATOM    984  O   MET A  68      22.191  -9.244 -13.700  1.00  0.00           O  
ATOM    985  N   ALA A  69      24.332  -9.581 -13.070  1.00  0.00           N  
ATOM    986  HN  ALA A  69      24.961 -10.006 -12.429  1.00  0.00           H  
ATOM    987  CA  ALA A  69      24.928  -8.963 -14.261  1.00  0.00           C  
ATOM    988  HA  ALA A  69      24.140  -8.715 -14.974  1.00  0.00           H  
ATOM    989  CB  ALA A  69      25.701  -7.706 -13.860  1.00  0.00           C  
ATOM    990  HB1 ALA A  69      26.487  -7.935 -13.139  1.00  0.00           H  
ATOM    991  HB2 ALA A  69      25.036  -6.974 -13.401  1.00  0.00           H  
ATOM    992  HB3 ALA A  69      26.170  -7.232 -14.724  1.00  0.00           H  
ATOM    993  C   ALA A  69      25.884  -9.972 -14.895  1.00  0.00           C  
ATOM    994  O   ALA A  69      26.536 -10.747 -14.195  1.00  0.00           O  
ATOM    995  N   SER A  70      25.929  -9.961 -16.219  1.00  0.00           N  
ATOM    996  HN  SER A  70      25.471  -9.244 -16.742  1.00  0.00           H  
ATOM    997  CA  SER A  70      26.812 -10.874 -16.957  1.00  0.00           C  
ATOM    998  HA  SER A  70      27.565 -11.237 -16.263  1.00  0.00           H  
ATOM    999  CB  SER A  70      25.988 -12.027 -17.535  1.00  0.00           C  
ATOM   1000  HB1 SER A  70      25.243 -11.649 -18.235  1.00  0.00           H  
ATOM   1001  HB2 SER A  70      25.447 -12.562 -16.744  1.00  0.00           H  
ATOM   1002  OG  SER A  70      26.843 -12.917 -18.254  1.00  0.00           O  
ATOM   1003  HG  SER A  70      27.419 -13.379 -17.637  1.00  0.00           H  
ATOM   1004  C   SER A  70      27.508 -10.122 -18.089  1.00  0.00           C  
ATOM   1005  O   SER A  70      26.887  -9.335 -18.801  1.00  0.00           O  
ATOM   1006  N   ASP A  71      28.810 -10.348 -18.196  1.00  0.00           N  
ATOM   1007  HN  ASP A  71      29.262 -10.993 -17.579  1.00  0.00           H  
ATOM   1008  CA  ASP A  71      29.577  -9.859 -19.346  1.00  0.00           C  
ATOM   1009  HA  ASP A  71      28.891  -9.350 -20.027  1.00  0.00           H  
ATOM   1010  CB  ASP A  71      30.696  -8.920 -18.891  1.00  0.00           C  
ATOM   1011  HB1 ASP A  71      31.464  -9.428 -18.314  1.00  0.00           H  
ATOM   1012  HB2 ASP A  71      30.293  -8.140 -18.250  1.00  0.00           H  
ATOM   1013  CG  ASP A  71      31.327  -8.215 -20.095  1.00  0.00           C  
ATOM   1014  OD1 ASP A  71      30.546  -7.841 -20.994  1.00  0.00           O  
ATOM   1015  OD2 ASP A  71      32.572  -8.102 -20.098  1.00  0.00           O1-
ATOM   1016  C   ASP A  71      30.177 -11.075 -20.050  1.00  0.00           C  
ATOM   1017  O   ASP A  71      30.682 -11.992 -19.402  1.00  0.00           O  
ATOM   1018  N   SER A  72      30.048 -11.070 -21.363  1.00  0.00           N  
ATOM   1019  HN  SER A  72      29.872 -10.159 -21.741  1.00  0.00           H  
ATOM   1020  CA  SER A  72      30.558 -12.158 -22.214  1.00  0.00           C  
ATOM   1021  HA  SER A  72      31.235 -12.779 -21.628  1.00  0.00           H  
ATOM   1022  CB  SER A  72      29.378 -12.964 -22.757  1.00  0.00           C  
ATOM   1023  HB1 SER A  72      28.812 -13.431 -21.942  1.00  0.00           H  
ATOM   1024  HB2 SER A  72      29.718 -13.787 -23.388  1.00  0.00           H  
ATOM   1025  OG  SER A  72      28.536 -12.096 -23.525  1.00  0.00           O  
ATOM   1026  HG  SER A  72      28.301 -11.358 -22.963  1.00  0.00           H  
ATOM   1027  C   SER A  72      31.319 -11.531 -23.380  1.00  0.00           C  
ATOM   1028  O   SER A  72      31.010 -10.415 -23.799  1.00  0.00           O  
ATOM   1029  N   ARG A  73      32.339 -12.234 -23.847  1.00  0.00           N  
ATOM   1030  HN  ARG A  73      32.612 -13.082 -23.381  1.00  0.00           H  
ATOM   1031  CA  ARG A  73      33.104 -11.783 -25.018  1.00  0.00           C  
ATOM   1032  HA  ARG A  73      32.501 -11.054 -25.552  1.00  0.00           H  
ATOM   1033  CB  ARG A  73      34.460 -11.216 -24.592  1.00  0.00           C  
ATOM   1034  HB1 ARG A  73      35.144 -11.150 -25.436  1.00  0.00           H  
ATOM   1035  HB2 ARG A  73      34.945 -11.889 -23.883  1.00  0.00           H  
ATOM   1036  CG  ARG A  73      34.323  -9.822 -23.977  1.00  0.00           C  
ATOM   1037  HG1 ARG A  73      35.320  -9.444 -23.741  1.00  0.00           H  
ATOM   1038  HG2 ARG A  73      33.780  -9.865 -23.031  1.00  0.00           H  
ATOM   1039  CD  ARG A  73      33.616  -8.880 -24.958  1.00  0.00           C  
ATOM   1040  HD1 ARG A  73      32.559  -9.085 -25.103  1.00  0.00           H  
ATOM   1041  HD2 ARG A  73      34.091  -8.917 -25.938  1.00  0.00           H  
ATOM   1042  NE  ARG A  73      33.752  -7.485 -24.517  1.00  0.00           N  
ATOM   1043  HE  ARG A  73      34.636  -7.067 -24.738  1.00  0.00           H  
ATOM   1044  CZ  ARG A  73      32.823  -6.803 -23.839  1.00  0.00           C  
ATOM   1045  NH1 ARG A  73      31.682  -7.390 -23.481  1.00  0.00           N1+
ATOM   1046 1HH1 ARG A  73      31.041  -6.986 -22.815  1.00  0.00           H  
ATOM   1047 2HH1 ARG A  73      31.479  -8.330 -23.764  1.00  0.00           H  
ATOM   1048  NH2 ARG A  73      33.023  -5.512 -23.559  1.00  0.00           N  
ATOM   1049 1HH2 ARG A  73      33.850  -5.033 -23.852  1.00  0.00           H  
ATOM   1050 2HH2 ARG A  73      32.358  -5.003 -23.010  1.00  0.00           H  
ATOM   1051  C   ARG A  73      33.300 -12.909 -26.024  1.00  0.00           C  
ATOM   1052  O   ARG A  73      33.415 -14.078 -25.658  1.00  0.00           O  
ATOM   1053  N   CYS A  74      33.317 -12.516 -27.294  1.00  0.00           N  
ATOM   1054  HN  CYS A  74      33.343 -11.533 -27.467  1.00  0.00           H  
ATOM   1055  CA  CYS A  74      33.612 -13.445 -28.386  1.00  0.00           C  
ATOM   1056  HA  CYS A  74      32.856 -14.217 -28.276  1.00  0.00           H  
ATOM   1057  CB  CYS A  74      33.492 -12.743 -29.741  1.00  0.00           C  
ATOM   1058  HB1 CYS A  74      33.964 -13.322 -30.534  1.00  0.00           H  
ATOM   1059  HB2 CYS A  74      34.022 -11.790 -29.721  1.00  0.00           H  
ATOM   1060  SG  CYS A  74      31.756 -12.456 -30.230  1.00  0.00           S  
ATOM   1061  C   CYS A  74      35.019 -14.019 -28.204  1.00  0.00           C  
ATOM   1062  O   CYS A  74      35.881 -13.389 -27.587  1.00  0.00           O  
ATOM   1063  N   PRO A  75      35.220 -15.207 -28.765  1.00  0.00           N  
ATOM   1064  CD  PRO A  75      34.208 -15.938 -29.548  1.00  0.00           C  
ATOM   1065  HD1 PRO A  75      34.077 -15.471 -30.522  1.00  0.00           H  
ATOM   1066  HD2 PRO A  75      33.252 -16.005 -29.044  1.00  0.00           H  
ATOM   1067  CA  PRO A  75      36.458 -15.991 -28.635  1.00  0.00           C  
ATOM   1068  HA  PRO A  75      36.498 -16.427 -27.638  1.00  0.00           H  
ATOM   1069  CB  PRO A  75      36.309 -17.072 -29.705  1.00  0.00           C  
ATOM   1070  HB1 PRO A  75      36.884 -17.968 -29.468  1.00  0.00           H  
ATOM   1071  HB2 PRO A  75      36.632 -16.713 -30.684  1.00  0.00           H  
ATOM   1072  CG  PRO A  75      34.803 -17.325 -29.720  1.00  0.00           C  
ATOM   1073  HG1 PRO A  75      34.463 -17.824 -30.629  1.00  0.00           H  
ATOM   1074  HG2 PRO A  75      34.531 -17.957 -28.873  1.00  0.00           H  
ATOM   1075  C   PRO A  75      37.729 -15.162 -28.853  1.00  0.00           C  
ATOM   1076  O   PRO A  75      38.757 -15.440 -28.239  1.00  0.00           O  
ATOM   1077  N   THR A  76      37.640 -14.116 -29.669  1.00  0.00           N  
ATOM   1078  HN  THR A  76      36.813 -13.921 -30.189  1.00  0.00           H  
ATOM   1079  CA  THR A  76      38.830 -13.310 -29.996  1.00  0.00           C  
ATOM   1080  HA  THR A  76      39.727 -13.814 -29.630  1.00  0.00           H  
ATOM   1081  CB  THR A  76      38.935 -13.133 -31.514  1.00  0.00           C  
ATOM   1082  HB  THR A  76      39.842 -12.553 -31.744  1.00  0.00           H  
ATOM   1083  OG1 THR A  76      37.764 -12.462 -31.994  1.00  0.00           O  
ATOM   1084  HG1 THR A  76      37.838 -11.521 -31.845  1.00  0.00           H  
ATOM   1085  CG2 THR A  76      39.121 -14.478 -32.217  1.00  0.00           C  
ATOM   1086 1HG2 THR A  76      38.275 -15.132 -32.016  1.00  0.00           H  
ATOM   1087 2HG2 THR A  76      40.024 -14.985 -31.875  1.00  0.00           H  
ATOM   1088 3HG2 THR A  76      39.198 -14.347 -33.297  1.00  0.00           H  
ATOM   1089  C   THR A  76      38.770 -11.929 -29.335  1.00  0.00           C  
ATOM   1090  O   THR A  76      39.476 -11.012 -29.746  1.00  0.00           O  
ATOM   1091  N   GLN A  77      38.014 -11.840 -28.246  1.00  0.00           N  
ATOM   1092  HN  GLN A  77      37.581 -12.665 -27.882  1.00  0.00           H  
ATOM   1093  CA  GLN A  77      37.770 -10.559 -27.562  1.00  0.00           C  
ATOM   1094  HA  GLN A  77      38.413  -9.802 -28.006  1.00  0.00           H  
ATOM   1095  CB  GLN A  77      36.296 -10.181 -27.719  1.00  0.00           C  
ATOM   1096  HB1 GLN A  77      35.994  -9.439 -26.978  1.00  0.00           H  
ATOM   1097  HB2 GLN A  77      35.673 -11.050 -27.537  1.00  0.00           H  
ATOM   1098  CG  GLN A  77      36.001  -9.624 -29.112  1.00  0.00           C  
ATOM   1099  HG1 GLN A  77      34.929  -9.666 -29.303  1.00  0.00           H  
ATOM   1100  HG2 GLN A  77      36.485 -10.201 -29.899  1.00  0.00           H  
ATOM   1101  CD  GLN A  77      36.405  -8.151 -29.209  1.00  0.00           C  
ATOM   1102  OE1 GLN A  77      35.603  -7.246 -29.003  1.00  0.00           O  
ATOM   1103  NE2 GLN A  77      37.676  -7.952 -29.540  1.00  0.00           N  
ATOM   1104 1HE2 GLN A  77      38.323  -8.696 -29.711  1.00  0.00           H  
ATOM   1105 2HE2 GLN A  77      37.985  -7.005 -29.614  1.00  0.00           H  
ATOM   1106  C   GLN A  77      38.167 -10.556 -26.082  1.00  0.00           C  
ATOM   1107  O   GLN A  77      37.669  -9.750 -25.301  1.00  0.00           O  
ATOM   1108  N   GLY A  78      39.078 -11.463 -25.721  1.00  0.00           N  
ATOM   1109  HN  GLY A  78      39.362 -12.145 -26.390  1.00  0.00           H  
ATOM   1110  CA  GLY A  78      39.718 -11.469 -24.393  1.00  0.00           C  
ATOM   1111  HA1 GLY A  78      40.161 -10.484 -24.238  1.00  0.00           H  
ATOM   1112  HA2 GLY A  78      40.513 -12.213 -24.425  1.00  0.00           H  
ATOM   1113  C   GLY A  78      38.752 -11.797 -23.248  1.00  0.00           C  
ATOM   1114  O   GLY A  78      37.639 -12.277 -23.461  1.00  0.00           O  
ATOM   1115  N   GLU A  79      39.220 -11.497 -22.038  1.00  0.00           N  
ATOM   1116  HN  GLU A  79      40.060 -10.966 -21.947  1.00  0.00           H  
ATOM   1117  CA  GLU A  79      38.519 -11.857 -20.793  1.00  0.00           C  
ATOM   1118  HA  GLU A  79      38.084 -12.843 -20.949  1.00  0.00           H  
ATOM   1119  CB  GLU A  79      39.531 -11.926 -19.647  1.00  0.00           C  
ATOM   1120  HB1 GLU A  79      40.071 -10.981 -19.564  1.00  0.00           H  
ATOM   1121  HB2 GLU A  79      40.277 -12.693 -19.859  1.00  0.00           H  
ATOM   1122  CG  GLU A  79      38.849 -12.228 -18.312  1.00  0.00           C  
ATOM   1123  HG1 GLU A  79      38.267 -13.144 -18.397  1.00  0.00           H  
ATOM   1124  HG2 GLU A  79      38.181 -11.418 -18.038  1.00  0.00           H  
ATOM   1125  CD  GLU A  79      39.861 -12.381 -17.180  1.00  0.00           C  
ATOM   1126  OE1 GLU A  79      40.204 -11.343 -16.575  1.00  0.00           O  
ATOM   1127  OE2 GLU A  79      40.275 -13.538 -16.948  1.00  0.00           O1-
ATOM   1128  C   GLU A  79      37.409 -10.856 -20.451  1.00  0.00           C  
ATOM   1129  O   GLU A  79      37.627  -9.647 -20.434  1.00  0.00           O  
ATOM   1130  N   ALA A  80      36.256 -11.417 -20.103  1.00  0.00           N  
ATOM   1131  HN  ALA A  80      36.217 -12.413 -20.112  1.00  0.00           H  
ATOM   1132  CA  ALA A  80      35.090 -10.630 -19.669  1.00  0.00           C  
ATOM   1133  HA  ALA A  80      34.952  -9.824 -20.393  1.00  0.00           H  
ATOM   1134  CB  ALA A  80      33.856 -11.528 -19.614  1.00  0.00           C  
ATOM   1135  HB1 ALA A  80      33.940 -12.300 -18.848  1.00  0.00           H  
ATOM   1136  HB2 ALA A  80      33.689 -12.021 -20.571  1.00  0.00           H  
ATOM   1137  HB3 ALA A  80      32.972 -10.928 -19.406  1.00  0.00           H  
ATOM   1138  C   ALA A  80      35.364 -10.041 -18.289  1.00  0.00           C  
ATOM   1139  O   ALA A  80      36.054 -10.640 -17.505  1.00  0.00           O  
ATOM   1140  N   TYR A  81      34.761  -8.898 -18.012  1.00  0.00           N  
ATOM   1141  HN  TYR A  81      34.111  -8.474 -18.657  1.00  0.00           H  
ATOM   1142  CA  TYR A  81      34.999  -8.177 -16.757  1.00  0.00           C  
ATOM   1143  HA  TYR A  81      35.190  -8.960 -16.046  1.00  0.00           H  
ATOM   1144  CB  TYR A  81      36.210  -7.257 -16.925  1.00  0.00           C  
ATOM   1145  HB1 TYR A  81      37.093  -7.845 -17.176  1.00  0.00           H  
ATOM   1146  HB2 TYR A  81      36.435  -6.751 -15.985  1.00  0.00           H  
ATOM   1147  CG  TYR A  81      35.974  -6.217 -18.026  1.00  0.00           C  
ATOM   1148  CD1 TYR A  81      36.316  -6.500 -19.343  1.00  0.00           C  
ATOM   1149  HD1 TYR A  81      36.736  -7.461 -19.604  1.00  0.00           H  
ATOM   1150  CE1 TYR A  81      36.123  -5.543 -20.333  1.00  0.00           C  
ATOM   1151  HE1 TYR A  81      36.393  -5.767 -21.352  1.00  0.00           H  
ATOM   1152  CD2 TYR A  81      35.433  -4.979 -17.701  1.00  0.00           C  
ATOM   1153  HD2 TYR A  81      35.156  -4.756 -16.682  1.00  0.00           H  
ATOM   1154  CE2 TYR A  81      35.240  -4.022 -18.690  1.00  0.00           C  
ATOM   1155  HE2 TYR A  81      34.814  -3.085 -18.362  1.00  0.00           H  
ATOM   1156  CZ  TYR A  81      35.581  -4.305 -20.007  1.00  0.00           C  
ATOM   1157  OH  TYR A  81      35.361  -3.379 -20.978  1.00  0.00           O  
ATOM   1158  HH  TYR A  81      34.923  -2.613 -20.636  1.00  0.00           H  
ATOM   1159  C   TYR A  81      33.772  -7.352 -16.351  1.00  0.00           C  
ATOM   1160  O   TYR A  81      33.069  -6.803 -17.192  1.00  0.00           O  
ATOM   1161  N   LEU A  82      33.521  -7.311 -15.055  1.00  0.00           N  
ATOM   1162  HN  LEU A  82      34.238  -7.552 -14.418  1.00  0.00           H  
ATOM   1163  CA  LEU A  82      32.485  -6.506 -14.417  1.00  0.00           C  
ATOM   1164  HA  LEU A  82      32.104  -5.785 -15.142  1.00  0.00           H  
ATOM   1165  CB  LEU A  82      31.381  -7.413 -13.863  1.00  0.00           C  
ATOM   1166  HB1 LEU A  82      30.691  -6.830 -13.250  1.00  0.00           H  
ATOM   1167  HB2 LEU A  82      31.801  -8.168 -13.207  1.00  0.00           H  
ATOM   1168  CG  LEU A  82      30.596  -8.124 -14.966  1.00  0.00           C  
ATOM   1169  HG  LEU A  82      31.287  -8.610 -15.650  1.00  0.00           H  
ATOM   1170  CD1 LEU A  82      29.669  -9.174 -14.351  1.00  0.00           C  
ATOM   1171 1HD1 LEU A  82      28.938  -8.722 -13.680  1.00  0.00           H  
ATOM   1172 2HD1 LEU A  82      30.233  -9.915 -13.785  1.00  0.00           H  
ATOM   1173 3HD1 LEU A  82      29.121  -9.710 -15.127  1.00  0.00           H  
ATOM   1174  CD2 LEU A  82      29.774  -7.112 -15.770  1.00  0.00           C  
ATOM   1175 1HD2 LEU A  82      30.413  -6.470 -16.377  1.00  0.00           H  
ATOM   1176 2HD2 LEU A  82      29.171  -6.476 -15.122  1.00  0.00           H  
ATOM   1177 3HD2 LEU A  82      29.094  -7.618 -16.455  1.00  0.00           H  
ATOM   1178  C   LEU A  82      33.126  -5.745 -13.260  1.00  0.00           C  
ATOM   1179  O   LEU A  82      33.971  -6.284 -12.552  1.00  0.00           O  
ATOM   1180  N   ASP A  83      32.696  -4.505 -13.066  1.00  0.00           N  
ATOM   1181  HN  ASP A  83      31.966  -4.091 -13.611  1.00  0.00           H  
ATOM   1182  CA  ASP A  83      33.224  -3.688 -11.959  1.00  0.00           C  
ATOM   1183  HA  ASP A  83      34.312  -3.717 -12.024  1.00  0.00           H  
ATOM   1184  CB  ASP A  83      32.734  -2.242 -12.081  1.00  0.00           C  
ATOM   1185  HB1 ASP A  83      33.100  -1.800 -13.008  1.00  0.00           H  
ATOM   1186  HB2 ASP A  83      33.129  -1.635 -11.265  1.00  0.00           H  
ATOM   1187  CG  ASP A  83      31.207  -2.140 -12.050  1.00  0.00           C  
ATOM   1188  OD1 ASP A  83      30.570  -2.991 -11.412  1.00  0.00           O  
ATOM   1189  OD2 ASP A  83      30.686  -1.202 -12.675  1.00  0.00           O1-
ATOM   1190  C   ASP A  83      32.802  -4.283 -10.608  1.00  0.00           C  
ATOM   1191  O   ASP A  83      33.483  -4.116  -9.604  1.00  0.00           O  
ATOM   1192  N   LYS A  84      31.673  -4.998 -10.614  1.00  0.00           N  
ATOM   1193  HN  LYS A  84      31.113  -4.849 -11.427  1.00  0.00           H  
ATOM   1194  CA  LYS A  84      31.111  -5.592  -9.406  1.00  0.00           C  
ATOM   1195  HA  LYS A  84      31.089  -4.789  -8.665  1.00  0.00           H  
ATOM   1196  CB  LYS A  84      29.724  -6.119  -9.711  1.00  0.00           C  
ATOM   1197  HB1 LYS A  84      29.846  -6.866 -10.500  1.00  0.00           H  
ATOM   1198  HB2 LYS A  84      29.139  -5.298 -10.140  1.00  0.00           H  
ATOM   1199  CG  LYS A  84      29.134  -6.659  -8.552  1.00  0.00           C  
ATOM   1200  HG1 LYS A  84      29.278  -5.712  -8.072  1.00  0.00           H  
ATOM   1201  HG2 LYS A  84      29.716  -7.494  -8.189  1.00  0.00           H  
ATOM   1202  CD  LYS A  84      27.785  -7.036  -8.927  1.00  0.00           C  
ATOM   1203  HD1 LYS A  84      27.941  -7.216 -10.001  1.00  0.00           H  
ATOM   1204  HD2 LYS A  84      27.232  -6.128  -9.161  1.00  0.00           H  
ATOM   1205  CE  LYS A  84      27.011  -7.951  -8.746  1.00  0.00           C  
ATOM   1206  HE1 LYS A  84      27.578  -8.788  -8.393  1.00  0.00           H  
ATOM   1207  HE2 LYS A  84      26.637  -8.382  -9.697  1.00  0.00           H  
ATOM   1208  NZ  LYS A  84      25.456  -8.189  -7.955  1.00  0.00           N1+
ATOM   1209  HZ1 LYS A  84      24.871  -7.421  -8.354  1.00  0.00           H  
ATOM   1210  HZ2 LYS A  84      25.224  -8.214  -6.949  1.00  0.00           H  
ATOM   1211  HZ3 LYS A  84      25.026  -9.009  -8.415  1.00  0.00           H  
ATOM   1212  C   LYS A  84      32.029  -6.707  -8.900  1.00  0.00           C  
ATOM   1213  O   LYS A  84      31.871  -7.184  -7.777  1.00  0.00           O  
ATOM   1214  N   GLN A  85      32.945  -7.150  -9.758  1.00  0.00           N  
ATOM   1215  HN  GLN A  85      33.039  -6.708 -10.651  1.00  0.00           H  
ATOM   1216  CA  GLN A  85      33.935  -8.167  -9.370  1.00  0.00           C  
ATOM   1217  HA  GLN A  85      33.382  -9.069  -9.109  1.00  0.00           H  
ATOM   1218  CB  GLN A  85      34.928  -8.433 -10.500  1.00  0.00           C  
ATOM   1219  HB1 GLN A  85      35.710  -9.095 -10.124  1.00  0.00           H  
ATOM   1220  HB2 GLN A  85      35.423  -7.501 -10.783  1.00  0.00           H  
ATOM   1221  CG  GLN A  85      34.254  -9.053 -11.726  1.00  0.00           C  
ATOM   1222  HG1 GLN A  85      33.475  -8.423 -12.123  1.00  0.00           H  
ATOM   1223  HG2 GLN A  85      33.771  -9.991 -11.455  1.00  0.00           H  
ATOM   1224  CD  GLN A  85      35.287  -9.350 -12.812  1.00  0.00           C  
ATOM   1225  OE1 GLN A  85      35.157  -8.932 -13.954  1.00  0.00           O  
ATOM   1226  NE2 GLN A  85      36.316 -10.064 -12.424  1.00  0.00           N  
ATOM   1227 1HE2 GLN A  85      36.330 -10.473 -11.513  1.00  0.00           H  
ATOM   1228 2HE2 GLN A  85      37.111 -10.118 -13.016  1.00  0.00           H  
ATOM   1229  C   GLN A  85      34.717  -7.711  -8.133  1.00  0.00           C  
ATOM   1230  O   GLN A  85      35.245  -8.530  -7.389  1.00  0.00           O  
ATOM   1231  N   SER A  86      34.773  -6.395  -7.940  1.00  0.00           N  
ATOM   1232  HN  SER A  86      34.282  -5.754  -8.532  1.00  0.00           H  
ATOM   1233  CA  SER A  86      35.517  -5.816  -6.811  1.00  0.00           C  
ATOM   1234  HA  SER A  86      36.140  -6.584  -6.351  1.00  0.00           H  
ATOM   1235  CB  SER A  86      36.400  -4.672  -7.313  1.00  0.00           C  
ATOM   1236  HB1 SER A  86      37.132  -5.012  -8.049  1.00  0.00           H  
ATOM   1237  HB2 SER A  86      36.955  -4.229  -6.483  1.00  0.00           H  
ATOM   1238  OG  SER A  86      35.582  -3.645  -7.879  1.00  0.00           O  
ATOM   1239  HG  SER A  86      34.950  -3.975  -8.516  1.00  0.00           H  
ATOM   1240  C   SER A  86      34.552  -5.286  -5.748  1.00  0.00           C  
ATOM   1241  O   SER A  86      34.919  -4.463  -4.913  1.00  0.00           O  
ATOM   1242  N   ASP A  87      33.341  -5.831  -5.759  1.00  0.00           N  
ATOM   1243  HN  ASP A  87      33.088  -6.545  -6.408  1.00  0.00           H  
ATOM   1244  CA  ASP A  87      32.316  -5.454  -4.791  1.00  0.00           C  
ATOM   1245  HA  ASP A  87      32.711  -4.669  -4.141  1.00  0.00           H  
ATOM   1246  CB  ASP A  87      31.161  -4.902  -5.557  1.00  0.00           C  
ATOM   1247  HB1 ASP A  87      30.916  -5.447  -6.459  1.00  0.00           H  
ATOM   1248  HB2 ASP A  87      31.559  -3.994  -6.015  1.00  0.00           H  
ATOM   1249  CG  ASP A  87      30.046  -4.373  -4.612  1.00  0.00           C  
ATOM   1250  OD1 ASP A  87      29.988  -4.860  -3.477  1.00  0.00           O  
ATOM   1251  OD2 ASP A  87      29.403  -3.405  -5.004  1.00  0.00           O1-
ATOM   1252  C   ASP A  87      31.991  -6.673  -3.928  1.00  0.00           C  
ATOM   1253  O   ASP A  87      31.604  -7.723  -4.431  1.00  0.00           O  
ATOM   1254  N   THR A  88      32.211  -6.506  -2.631  1.00  0.00           N  
ATOM   1255  HN  THR A  88      32.419  -5.578  -2.318  1.00  0.00           H  
ATOM   1256  CA  THR A  88      32.086  -7.616  -1.668  1.00  0.00           C  
ATOM   1257  HA  THR A  88      32.574  -8.476  -2.131  1.00  0.00           H  
ATOM   1258  CB  THR A  88      32.803  -7.280  -0.359  1.00  0.00           C  
ATOM   1259  HB  THR A  88      32.625  -8.074   0.375  1.00  0.00           H  
ATOM   1260  OG1 THR A  88      32.301  -6.050   0.171  1.00  0.00           O  
ATOM   1261  HG1 THR A  88      31.348  -6.029   0.173  1.00  0.00           H  
ATOM   1262  CG2 THR A  88      34.315  -7.201  -0.586  1.00  0.00           C  
ATOM   1263 1HG2 THR A  88      34.571  -6.403  -1.285  1.00  0.00           H  
ATOM   1264 2HG2 THR A  88      34.711  -8.135  -0.985  1.00  0.00           H  
ATOM   1265 3HG2 THR A  88      34.834  -6.991   0.349  1.00  0.00           H  
ATOM   1266  C   THR A  88      30.631  -8.022  -1.420  1.00  0.00           C  
ATOM   1267  O   THR A  88      30.366  -9.069  -0.836  1.00  0.00           O  
ATOM   1268  N   GLN A  89      29.708  -7.128  -1.767  1.00  0.00           N  
ATOM   1269  HN  GLN A  89      29.986  -6.260  -2.185  1.00  0.00           H  
ATOM   1270  CA  GLN A  89      28.274  -7.455  -1.720  1.00  0.00           C  
ATOM   1271  HA  GLN A  89      28.090  -7.966  -0.774  1.00  0.00           H  
ATOM   1272  CB  GLN A  89      27.416  -6.195  -1.788  1.00  0.00           C  
ATOM   1273  HB1 GLN A  89      27.583  -5.593  -0.888  1.00  0.00           H  
ATOM   1274  HB2 GLN A  89      26.371  -6.501  -1.713  1.00  0.00           H  
ATOM   1275  CG  GLN A  89      27.576  -5.420  -3.075  1.00  0.00           C  
ATOM   1276  HG1 GLN A  89      27.862  -5.954  -3.920  1.00  0.00           H  
ATOM   1277  HG2 GLN A  89      28.237  -4.767  -2.555  1.00  0.00           H  
ATOM   1278  CD  GLN A  89      26.722  -4.177  -3.130  1.00  0.00           C  
ATOM   1279  OE1 GLN A  89      26.250  -3.704  -2.106  1.00  0.00           O  
ATOM   1280  NE2 GLN A  89      26.471  -3.698  -4.342  1.00  0.00           N  
ATOM   1281 1HE2 GLN A  89      25.704  -3.233  -4.766  1.00  0.00           H  
ATOM   1282 2HE2 GLN A  89      27.338  -3.702  -4.847  1.00  0.00           H  
ATOM   1283  C   GLN A  89      27.905  -8.410  -2.860  1.00  0.00           C  
ATOM   1284  O   GLN A  89      26.811  -8.969  -2.882  1.00  0.00           O  
ATOM   1285  N   TYR A  90      28.843  -8.600  -3.783  1.00  0.00           N  
ATOM   1286  HN  TYR A  90      29.733  -8.137  -3.747  1.00  0.00           H  
ATOM   1287  CA  TYR A  90      28.600  -9.435  -4.967  1.00  0.00           C  
ATOM   1288  HA  TYR A  90      27.552  -9.709  -4.969  1.00  0.00           H  
ATOM   1289  CB  TYR A  90      29.040  -8.703  -6.205  1.00  0.00           C  
ATOM   1290  HB1 TYR A  90      28.909  -9.316  -7.088  1.00  0.00           H  
ATOM   1291  HB2 TYR A  90      30.098  -8.441  -6.158  1.00  0.00           H  
ATOM   1292  CG  TYR A  90      28.165  -7.433  -6.131  1.00  0.00           C  
ATOM   1293  CD1 TYR A  90      26.790  -7.499  -6.326  1.00  0.00           C  
ATOM   1294  HD1 TYR A  90      26.476  -8.478  -6.096  1.00  0.00           H  
ATOM   1295  CE1 TYR A  90      26.050  -6.213  -7.028  1.00  0.00           C  
ATOM   1296  HE1 TYR A  90      25.015  -6.127  -7.339  1.00  0.00           H  
ATOM   1297  CD2 TYR A  90      28.580  -6.177  -6.018  1.00  0.00           C  
ATOM   1298  HD2 TYR A  90      29.527  -6.356  -5.601  1.00  0.00           H  
ATOM   1299  CE2 TYR A  90      27.824  -5.072  -6.366  1.00  0.00           C  
ATOM   1300  HE2 TYR A  90      28.129  -4.065  -6.436  1.00  0.00           H  
ATOM   1301  CZ  TYR A  90      26.644  -5.108  -7.019  1.00  0.00           C  
ATOM   1302  OH  TYR A  90      25.885  -4.079  -7.312  1.00  0.00           O  
ATOM   1303  HH  TYR A  90      26.344  -3.467  -7.884  1.00  0.00           H  
ATOM   1304  C   TYR A  90      29.360 -10.751  -4.906  1.00  0.00           C  
ATOM   1305  O   TYR A  90      30.503 -10.812  -4.460  1.00  0.00           O  
ATOM   1306  N   VAL A  91      28.699 -11.777  -5.417  1.00  0.00           N  
ATOM   1307  HN  VAL A  91      27.776 -11.649  -5.763  1.00  0.00           H  
ATOM   1308  CA  VAL A  91      29.297 -13.107  -5.605  1.00  0.00           C  
ATOM   1309  HA  VAL A  91      30.302 -13.108  -5.178  1.00  0.00           H  
ATOM   1310  CB  VAL A  91      28.421 -14.166  -4.930  1.00  0.00           C  
ATOM   1311  HB  VAL A  91      28.342 -13.943  -3.873  1.00  0.00           H  
ATOM   1312  CG1 VAL A  91      26.985 -14.122  -5.470  1.00  0.00           C  
ATOM   1313 1HG1 VAL A  91      26.897 -14.418  -6.514  1.00  0.00           H  
ATOM   1314 2HG1 VAL A  91      26.512 -13.153  -5.335  1.00  0.00           H  
ATOM   1315 3HG1 VAL A  91      26.367 -14.829  -4.916  1.00  0.00           H  
ATOM   1316  CG2 VAL A  91      29.026 -15.561  -5.119  1.00  0.00           C  
ATOM   1317 1HG2 VAL A  91      30.047 -15.609  -4.740  1.00  0.00           H  
ATOM   1318 2HG2 VAL A  91      29.047 -15.863  -6.167  1.00  0.00           H  
ATOM   1319 3HG2 VAL A  91      28.444 -16.313  -4.582  1.00  0.00           H  
ATOM   1320  C   VAL A  91      29.378 -13.349  -7.118  1.00  0.00           C  
ATOM   1321  O   VAL A  91      28.376 -13.242  -7.827  1.00  0.00           O  
ATOM   1322  N   CYS A  92      30.582 -13.658  -7.574  1.00  0.00           N  
ATOM   1323  HN  CYS A  92      31.321 -13.884  -6.942  1.00  0.00           H  
ATOM   1324  CA  CYS A  92      30.869 -13.745  -9.016  1.00  0.00           C  
ATOM   1325  HA  CYS A  92      29.942 -13.580  -9.542  1.00  0.00           H  
ATOM   1326  CB  CYS A  92      31.923 -12.704  -9.392  1.00  0.00           C  
ATOM   1327  HB1 CYS A  92      32.167 -12.786 -10.453  1.00  0.00           H  
ATOM   1328  HB2 CYS A  92      32.849 -12.911  -8.853  1.00  0.00           H  
ATOM   1329  SG  CYS A  92      31.469 -10.961  -9.065  1.00  0.00           S  
ATOM   1330  C   CYS A  92      31.406 -15.131  -9.381  1.00  0.00           C  
ATOM   1331  O   CYS A  92      31.928 -15.854  -8.532  1.00  0.00           O  
ATOM   1332  N   LYS A  93      31.271 -15.460 -10.659  1.00  0.00           N  
ATOM   1333  HN  LYS A  93      30.783 -14.839 -11.277  1.00  0.00           H  
ATOM   1334  CA  LYS A  93      31.787 -16.721 -11.211  1.00  0.00           C  
ATOM   1335  HA  LYS A  93      32.634 -17.014 -10.591  1.00  0.00           H  
ATOM   1336  CB  LYS A  93      30.663 -17.759 -11.207  1.00  0.00           C  
ATOM   1337  HB1 LYS A  93      29.865 -17.425 -11.870  1.00  0.00           H  
ATOM   1338  HB2 LYS A  93      30.232 -17.843 -10.208  1.00  0.00           H  
ATOM   1339  CG  LYS A  93      31.149 -19.130 -11.678  1.00  0.00           C  
ATOM   1340  HG1 LYS A  93      31.536 -19.075 -12.695  1.00  0.00           H  
ATOM   1341  HG2 LYS A  93      30.286 -19.797 -11.727  1.00  0.00           H  
ATOM   1342  CD  LYS A  93      32.179 -19.712 -10.706  1.00  0.00           C  
ATOM   1343  HD1 LYS A  93      31.735 -19.789  -9.711  1.00  0.00           H  
ATOM   1344  HD2 LYS A  93      33.049 -19.066 -10.602  1.00  0.00           H  
ATOM   1345  CE  LYS A  93      32.646 -21.094 -11.162  1.00  0.00           C  
ATOM   1346  HE1 LYS A  93      31.796 -21.776 -11.251  1.00  0.00           H  
ATOM   1347  HE2 LYS A  93      33.334 -21.528 -10.432  1.00  0.00           H  
ATOM   1348  NZ  LYS A  93      33.324 -21.027 -12.455  1.00  0.00           N1+
ATOM   1349  HZ1 LYS A  93      34.168 -20.420 -12.452  1.00  0.00           H  
ATOM   1350  HZ2 LYS A  93      32.708 -20.626 -13.197  1.00  0.00           H  
ATOM   1351  HZ3 LYS A  93      33.601 -21.977 -12.771  1.00  0.00           H  
ATOM   1352  C   LYS A  93      32.265 -16.489 -12.649  1.00  0.00           C  
ATOM   1353  O   LYS A  93      31.609 -15.789 -13.420  1.00  0.00           O  
ATOM   1354  N   ARG A  94      33.387 -17.116 -12.986  1.00  0.00           N  
ATOM   1355  HN  ARG A  94      33.874 -17.628 -12.284  1.00  0.00           H  
ATOM   1356  CA  ARG A  94      33.933 -17.063 -14.353  1.00  0.00           C  
ATOM   1357  HA  ARG A  94      33.336 -16.369 -14.948  1.00  0.00           H  
ATOM   1358  CB  ARG A  94      35.399 -16.620 -14.349  1.00  0.00           C  
ATOM   1359  HB1 ARG A  94      35.872 -16.907 -15.292  1.00  0.00           H  
ATOM   1360  HB2 ARG A  94      35.952 -17.143 -13.567  1.00  0.00           H  
ATOM   1361  CG  ARG A  94      35.577 -15.110 -14.211  1.00  0.00           C  
ATOM   1362  HG1 ARG A  94      35.188 -14.765 -13.252  1.00  0.00           H  
ATOM   1363  HG2 ARG A  94      34.985 -14.612 -14.980  1.00  0.00           H  
ATOM   1364  CD  ARG A  94      37.061 -14.754 -14.343  1.00  0.00           C  
ATOM   1365  HD1 ARG A  94      37.521 -15.178 -15.239  1.00  0.00           H  
ATOM   1366  HD2 ARG A  94      37.636 -15.099 -13.483  1.00  0.00           H  
ATOM   1367  NE  ARG A  94      37.234 -13.293 -14.412  1.00  0.00           N  
ATOM   1368  HE  ARG A  94      37.714 -12.862 -13.648  1.00  0.00           H  
ATOM   1369  CZ  ARG A  94      36.923 -12.538 -15.469  1.00  0.00           C  
ATOM   1370  NH1 ARG A  94      36.435 -13.101 -16.583  1.00  0.00           N1+
ATOM   1371 1HH1 ARG A  94      36.301 -14.084 -16.667  1.00  0.00           H  
ATOM   1372 2HH1 ARG A  94      36.232 -12.490 -17.356  1.00  0.00           H  
ATOM   1373  NH2 ARG A  94      37.126 -11.223 -15.398  1.00  0.00           N  
ATOM   1374 1HH2 ARG A  94      36.921 -10.621 -16.170  1.00  0.00           H  
ATOM   1375 2HH2 ARG A  94      37.546 -10.791 -14.611  1.00  0.00           H  
ATOM   1376  C   ARG A  94      33.868 -18.434 -15.023  1.00  0.00           C  
ATOM   1377  O   ARG A  94      34.012 -19.462 -14.375  1.00  0.00           O  
ATOM   1378  N   THR A  95      33.705 -18.400 -16.337  1.00  0.00           N  
ATOM   1379  HN  THR A  95      33.578 -17.525 -16.818  1.00  0.00           H  
ATOM   1380  CA  THR A  95      33.776 -19.612 -17.173  1.00  0.00           C  
ATOM   1381  HA  THR A  95      34.582 -20.239 -16.786  1.00  0.00           H  
ATOM   1382  CB  THR A  95      32.424 -20.335 -17.241  1.00  0.00           C  
ATOM   1383  HB  THR A  95      31.942 -20.276 -18.230  1.00  0.00           H  
ATOM   1384  OG1 THR A  95      31.497 -19.780 -16.309  1.00  0.00           O  
ATOM   1385  HG1 THR A  95      31.300 -18.872 -16.541  1.00  0.00           H  
ATOM   1386  CG2 THR A  95      32.610 -21.834 -17.004  1.00  0.00           C  
ATOM   1387 1HG2 THR A  95      33.039 -22.027 -16.022  1.00  0.00           H  
ATOM   1388 2HG2 THR A  95      33.258 -22.290 -17.752  1.00  0.00           H  
ATOM   1389 3HG2 THR A  95      31.649 -22.349 -17.053  1.00  0.00           H  
ATOM   1390  C   THR A  95      34.108 -19.202 -18.604  1.00  0.00           C  
ATOM   1391  O   THR A  95      34.405 -18.040 -18.894  1.00  0.00           O  
ATOM   1392  N   LEU A  96      34.088 -20.213 -19.466  1.00  0.00           N  
ATOM   1393  HN  LEU A  96      33.865 -21.145 -19.180  1.00  0.00           H  
ATOM   1394  CA  LEU A  96      34.078 -20.029 -20.923  1.00  0.00           C  
ATOM   1395  HA  LEU A  96      33.971 -18.965 -21.132  1.00  0.00           H  
ATOM   1396  CB  LEU A  96      35.348 -20.594 -21.567  1.00  0.00           C  
ATOM   1397  HB1 LEU A  96      35.068 -20.744 -22.571  1.00  0.00           H  
ATOM   1398  HB2 LEU A  96      35.587 -21.577 -21.159  1.00  0.00           H  
ATOM   1399  CG  LEU A  96      36.534 -19.633 -21.444  1.00  0.00           C  
ATOM   1400  HG  LEU A  96      36.268 -18.683 -21.910  1.00  0.00           H  
ATOM   1401  CD1 LEU A  96      36.894 -19.368 -19.980  1.00  0.00           C  
ATOM   1402 1HD1 LEU A  96      36.654 -20.199 -19.318  1.00  0.00           H  
ATOM   1403 2HD1 LEU A  96      36.459 -18.444 -19.620  1.00  0.00           H  
ATOM   1404 3HD1 LEU A  96      37.968 -19.206 -19.879  1.00  0.00           H  
ATOM   1405  CD2 LEU A  96      37.741 -20.188 -22.199  1.00  0.00           C  
ATOM   1406 1HD2 LEU A  96      37.518 -20.325 -23.256  1.00  0.00           H  
ATOM   1407 2HD2 LEU A  96      38.057 -21.150 -21.794  1.00  0.00           H  
ATOM   1408 3HD2 LEU A  96      38.590 -19.506 -22.139  1.00  0.00           H  
ATOM   1409  C   LEU A  96      32.858 -20.762 -21.466  1.00  0.00           C  
ATOM   1410  O   LEU A  96      32.516 -21.851 -21.002  1.00  0.00           O  
ATOM   1411  N   VAL A  97      32.204 -20.127 -22.420  1.00  0.00           N  
ATOM   1412  HN  VAL A  97      32.536 -19.248 -22.763  1.00  0.00           H  
ATOM   1413  CA  VAL A  97      30.990 -20.679 -23.044  1.00  0.00           C  
ATOM   1414  HA  VAL A  97      30.824 -21.695 -22.679  1.00  0.00           H  
ATOM   1415  CB  VAL A  97      29.786 -19.790 -22.722  1.00  0.00           C  
ATOM   1416  HB  VAL A  97      28.900 -20.206 -23.206  1.00  0.00           H  
ATOM   1417  CG1 VAL A  97      29.522 -19.766 -21.215  1.00  0.00           C  
ATOM   1418 1HG1 VAL A  97      30.315 -19.260 -20.665  1.00  0.00           H  
ATOM   1419 2HG1 VAL A  97      29.426 -20.777 -20.817  1.00  0.00           H  
ATOM   1420 3HG1 VAL A  97      28.586 -19.249 -21.001  1.00  0.00           H  
ATOM   1421  CG2 VAL A  97      30.013 -18.369 -23.252  1.00  0.00           C  
ATOM   1422 1HG2 VAL A  97      30.123 -18.343 -24.336  1.00  0.00           H  
ATOM   1423 2HG2 VAL A  97      30.891 -17.898 -22.809  1.00  0.00           H  
ATOM   1424 3HG2 VAL A  97      29.158 -17.737 -23.007  1.00  0.00           H  
ATOM   1425  C   VAL A  97      31.190 -20.739 -24.557  1.00  0.00           C  
ATOM   1426  O   VAL A  97      32.043 -20.045 -25.107  1.00  0.00           O  
ATOM   1427  N   ASP A  98      30.430 -21.617 -25.191  1.00  0.00           N  
ATOM   1428  HN  ASP A  98      29.803 -22.219 -24.698  1.00  0.00           H  
ATOM   1429  CA  ASP A  98      30.427 -21.701 -26.660  1.00  0.00           C  
ATOM   1430  HA  ASP A  98      31.458 -21.859 -26.983  1.00  0.00           H  
ATOM   1431  CB  ASP A  98      29.517 -22.848 -27.108  1.00  0.00           C  
ATOM   1432  HB1 ASP A  98      29.422 -22.853 -28.195  1.00  0.00           H  
ATOM   1433  HB2 ASP A  98      28.512 -22.733 -26.699  1.00  0.00           H  
ATOM   1434  CG  ASP A  98      30.062 -24.209 -26.678  1.00  0.00           C  
ATOM   1435  OD1 ASP A  98      30.932 -24.215 -25.795  1.00  0.00           O  
ATOM   1436  OD2 ASP A  98      29.556 -25.218 -27.209  1.00  0.00           O1-
ATOM   1437  C   ASP A  98      29.891 -20.384 -27.224  1.00  0.00           C  
ATOM   1438  O   ASP A  98      28.871 -19.872 -26.769  1.00  0.00           O  
ATOM   1439  N   ARG A  99      30.645 -19.834 -28.160  1.00  0.00           N  
ATOM   1440  HN  ARG A  99      31.434 -20.356 -28.478  1.00  0.00           H  
ATOM   1441  CA  ARG A  99      30.220 -18.665 -28.944  1.00  0.00           C  
ATOM   1442  HA  ARG A  99      29.164 -18.481 -28.751  1.00  0.00           H  
ATOM   1443  CB  ARG A  99      31.089 -17.440 -28.646  1.00  0.00           C  
ATOM   1444  HB1 ARG A  99      30.820 -16.629 -29.316  1.00  0.00           H  
ATOM   1445  HB2 ARG A  99      32.116 -17.722 -28.877  1.00  0.00           H  
ATOM   1446  CG  ARG A  99      31.025 -16.978 -27.187  1.00  0.00           C  
ATOM   1447  HG1 ARG A  99      31.698 -16.133 -27.050  1.00  0.00           H  
ATOM   1448  HG2 ARG A  99      31.399 -17.771 -26.537  1.00  0.00           H  
ATOM   1449  CD  ARG A  99      29.611 -16.591 -26.742  1.00  0.00           C  
ATOM   1450  HD1 ARG A  99      29.589 -16.280 -25.696  1.00  0.00           H  
ATOM   1451  HD2 ARG A  99      28.918 -17.428 -26.823  1.00  0.00           H  
ATOM   1452  NE  ARG A  99      29.059 -15.510 -27.577  1.00  0.00           N  
ATOM   1453  HE  ARG A  99      28.582 -15.856 -28.385  1.00  0.00           H  
ATOM   1454  CZ  ARG A  99      29.191 -14.200 -27.339  1.00  0.00           C  
ATOM   1455  NH1 ARG A  99      29.910 -13.760 -26.302  1.00  0.00           N1+
ATOM   1456 1HH1 ARG A  99      30.415 -14.442 -25.764  1.00  0.00           H  
ATOM   1457 2HH1 ARG A  99      29.962 -12.806 -26.006  1.00  0.00           H  
ATOM   1458  NH2 ARG A  99      28.542 -13.320 -28.100  1.00  0.00           N  
ATOM   1459 1HH2 ARG A  99      28.010 -13.640 -28.896  1.00  0.00           H  
ATOM   1460 2HH2 ARG A  99      28.605 -12.340 -27.921  1.00  0.00           H  
ATOM   1461  C   ARG A  99      30.387 -19.046 -30.413  1.00  0.00           C  
ATOM   1462  O   ARG A  99      31.176 -19.933 -30.743  1.00  0.00           O  
ATOM   1463  N   GLY A 100      29.616 -18.394 -31.274  1.00  0.00           N  
ATOM   1464  HN  GLY A 100      29.007 -17.663 -30.968  1.00  0.00           H  
ATOM   1465  CA  GLY A 100      29.699 -18.653 -32.719  1.00  0.00           C  
ATOM   1466  HA1 GLY A 100      29.346 -19.669 -32.882  1.00  0.00           H  
ATOM   1467  HA2 GLY A 100      30.730 -18.569 -33.041  1.00  0.00           H  
ATOM   1468  C   GLY A 100      28.825 -17.665 -33.480  1.00  0.00           C  
ATOM   1469  O   GLY A 100      28.319 -16.693 -32.911  1.00  0.00           O  
ATOM   1470  N   TRP A 101      28.589 -17.994 -34.744  1.00  0.00           N  
ATOM   1471  HN  TRP A 101      29.072 -18.784 -35.124  1.00  0.00           H  
ATOM   1472  CA  TRP A 101      27.823 -17.119 -35.645  1.00  0.00           C  
ATOM   1473  HA  TRP A 101      28.340 -16.159 -35.678  1.00  0.00           H  
ATOM   1474  CB  TRP A 101      27.772 -17.750 -37.037  1.00  0.00           C  
ATOM   1475  HB1 TRP A 101      27.308 -18.736 -37.003  1.00  0.00           H  
ATOM   1476  HB2 TRP A 101      28.783 -17.892 -37.422  1.00  0.00           H  
ATOM   1477  CG  TRP A 101      26.991 -16.863 -38.009  1.00  0.00           C  
ATOM   1478  CD2 TRP A 101      27.463 -15.714 -38.624  1.00  0.00           C  
ATOM   1479  CE2 TRP A 101      26.438 -15.262 -39.438  1.00  0.00           C  
ATOM   1480  CE3 TRP A 101      28.666 -15.023 -38.555  1.00  0.00           C  
ATOM   1481  HE3 TRP A 101      29.460 -15.380 -37.915  1.00  0.00           H  
ATOM   1482  CD1 TRP A 101      25.752 -17.073 -38.447  1.00  0.00           C  
ATOM   1483  HD1 TRP A 101      25.114 -17.895 -38.157  1.00  0.00           H  
ATOM   1484  NE1 TRP A 101      25.420 -16.111 -39.309  1.00  0.00           N  
ATOM   1485  HE1 TRP A 101      24.562 -16.035 -39.776  1.00  0.00           H  
ATOM   1486  CZ2 TRP A 101      26.609 -14.106 -40.191  1.00  0.00           C  
ATOM   1487  HZ2 TRP A 101      25.811 -13.744 -40.823  1.00  0.00           H  
ATOM   1488  CZ3 TRP A 101      28.844 -13.876 -39.319  1.00  0.00           C  
ATOM   1489  HZ3 TRP A 101      29.782 -13.341 -39.279  1.00  0.00           H  
ATOM   1490  CH2 TRP A 101      27.816 -13.418 -40.136  1.00  0.00           C  
ATOM   1491  HH2 TRP A 101      27.954 -12.525 -40.728  1.00  0.00           H  
ATOM   1492  C   TRP A 101      26.404 -16.891 -35.114  1.00  0.00           C  
ATOM   1493  O   TRP A 101      25.814 -15.835 -35.317  1.00  0.00           O  
ATOM   1494  N   GLY A 102      25.910 -17.896 -34.385  1.00  0.00           N  
ATOM   1495  HN  GLY A 102      26.464 -18.723 -34.326  1.00  0.00           H  
ATOM   1496  CA  GLY A 102      24.542 -17.883 -33.846  1.00  0.00           C  
ATOM   1497  HA1 GLY A 102      24.358 -18.854 -33.387  1.00  0.00           H  
ATOM   1498  HA2 GLY A 102      23.853 -17.746 -34.681  1.00  0.00           H  
ATOM   1499  C   GLY A 102      24.347 -16.764 -32.817  1.00  0.00           C  
ATOM   1500  O   GLY A 102      23.227 -16.325 -32.580  1.00  0.00           O  
ATOM   1501  N   ASN A 103      25.438 -16.384 -32.159  1.00  0.00           N  
ATOM   1502  HN  ASN A 103      26.328 -16.738 -32.457  1.00  0.00           H  
ATOM   1503  CA  ASN A 103      25.375 -15.359 -31.105  1.00  0.00           C  
ATOM   1504  HA  ASN A 103      24.386 -14.899 -31.141  1.00  0.00           H  
ATOM   1505  CB  ASN A 103      25.535 -16.005 -29.726  1.00  0.00           C  
ATOM   1506  HB1 ASN A 103      24.601 -16.504 -29.464  1.00  0.00           H  
ATOM   1507  HB2 ASN A 103      25.716 -15.281 -28.934  1.00  0.00           H  
ATOM   1508  CG  ASN A 103      26.650 -17.049 -29.703  1.00  0.00           C  
ATOM   1509  OD1 ASN A 103      27.831 -16.727 -29.776  1.00  0.00           O  
ATOM   1510  ND2 ASN A 103      26.230 -18.307 -29.648  1.00  0.00           N  
ATOM   1511 1HD2 ASN A 103      26.894 -19.055 -29.583  1.00  0.00           H  
ATOM   1512 2HD2 ASN A 103      25.265 -18.570 -29.640  1.00  0.00           H  
ATOM   1513  C   ASN A 103      26.344 -14.186 -31.286  1.00  0.00           C  
ATOM   1514  O   ASN A 103      26.816 -13.611 -30.312  1.00  0.00           O  
ATOM   1515  N   GLY A 104      26.663 -13.879 -32.544  1.00  0.00           N  
ATOM   1516  HN  GLY A 104      26.358 -14.459 -33.307  1.00  0.00           H  
ATOM   1517  CA  GLY A 104      27.326 -12.606 -32.879  1.00  0.00           C  
ATOM   1518  HA1 GLY A 104      27.088 -11.857 -32.123  1.00  0.00           H  
ATOM   1519  HA2 GLY A 104      26.890 -12.276 -33.822  1.00  0.00           H  
ATOM   1520  C   GLY A 104      28.845 -12.690 -33.058  1.00  0.00           C  
ATOM   1521  O   GLY A 104      29.484 -11.677 -33.336  1.00  0.00           O  
ATOM   1522  N   CYS A 105      29.413 -13.885 -32.931  1.00  0.00           N  
ATOM   1523  HN  CYS A 105      28.864 -14.723 -32.903  1.00  0.00           H  
ATOM   1524  CA  CYS A 105      30.873 -14.033 -33.040  1.00  0.00           C  
ATOM   1525  HA  CYS A 105      31.336 -13.053 -32.906  1.00  0.00           H  
ATOM   1526  CB  CYS A 105      31.372 -14.960 -31.934  1.00  0.00           C  
ATOM   1527  HB1 CYS A 105      32.452 -15.083 -32.010  1.00  0.00           H  
ATOM   1528  HB2 CYS A 105      30.943 -15.956 -32.052  1.00  0.00           H  
ATOM   1529  SG  CYS A 105      30.965 -14.336 -30.263  1.00  0.00           S  
ATOM   1530  C   CYS A 105      31.278 -14.568 -34.415  1.00  0.00           C  
ATOM   1531  O   CYS A 105      30.581 -15.377 -35.020  1.00  0.00           O  
ATOM   1532  N   GLY A 106      32.423 -14.063 -34.878  1.00  0.00           N  
ATOM   1533  HN  GLY A 106      32.899 -13.379 -34.329  1.00  0.00           H  
ATOM   1534  CA  GLY A 106      32.981 -14.414 -36.198  1.00  0.00           C  
ATOM   1535  HA1 GLY A 106      33.787 -13.714 -36.415  1.00  0.00           H  
ATOM   1536  HA2 GLY A 106      32.194 -14.296 -36.945  1.00  0.00           H  
ATOM   1537  C   GLY A 106      33.513 -15.852 -36.222  1.00  0.00           C  
ATOM   1538  O   GLY A 106      33.617 -16.464 -37.281  1.00  0.00           O  
ATOM   1539  N   LEU A 107      33.897 -16.338 -35.046  1.00  0.00           N  
ATOM   1540  HN  LEU A 107      33.712 -15.836 -34.207  1.00  0.00           H  
ATOM   1541  CA  LEU A 107      34.460 -17.689 -34.900  1.00  0.00           C  
ATOM   1542  HA  LEU A 107      34.465 -18.181 -35.873  1.00  0.00           H  
ATOM   1543  CB  LEU A 107      35.862 -17.631 -34.284  1.00  0.00           C  
ATOM   1544  HB1 LEU A 107      36.176 -18.631 -33.976  1.00  0.00           H  
ATOM   1545  HB2 LEU A 107      35.835 -17.035 -33.370  1.00  0.00           H  
ATOM   1546  CG  LEU A 107      36.924 -17.083 -35.235  1.00  0.00           C  
ATOM   1547  HG  LEU A 107      36.666 -16.061 -35.514  1.00  0.00           H  
ATOM   1548  CD1 LEU A 107      38.281 -17.064 -34.531  1.00  0.00           C  
ATOM   1549 1HD1 LEU A 107      38.638 -18.075 -34.332  1.00  0.00           H  
ATOM   1550 2HD1 LEU A 107      38.219 -16.551 -33.577  1.00  0.00           H  
ATOM   1551 3HD1 LEU A 107      39.034 -16.559 -35.137  1.00  0.00           H  
ATOM   1552  CD2 LEU A 107      37.001 -17.940 -36.502  1.00  0.00           C  
ATOM   1553 1HD2 LEU A 107      36.125 -17.812 -37.138  1.00  0.00           H  
ATOM   1554 2HD2 LEU A 107      37.103 -19.000 -36.267  1.00  0.00           H  
ATOM   1555 3HD2 LEU A 107      37.862 -17.654 -37.108  1.00  0.00           H  
ATOM   1556  C   LEU A 107      33.600 -18.548 -33.978  1.00  0.00           C  
ATOM   1557  O   LEU A 107      32.927 -18.036 -33.084  1.00  0.00           O  
ATOM   1558  N   PHE A 108      33.656 -19.850 -34.224  1.00  0.00           N  
ATOM   1559  HN  PHE A 108      34.237 -20.180 -34.966  1.00  0.00           H  
ATOM   1560  CA  PHE A 108      33.136 -20.832 -33.260  1.00  0.00           C  
ATOM   1561  HA  PHE A 108      32.307 -20.381 -32.719  1.00  0.00           H  
ATOM   1562  CB  PHE A 108      32.682 -22.111 -33.965  1.00  0.00           C  
ATOM   1563  HB1 PHE A 108      32.431 -22.876 -33.228  1.00  0.00           H  
ATOM   1564  HB2 PHE A 108      33.491 -22.525 -34.569  1.00  0.00           H  
ATOM   1565  CG  PHE A 108      31.452 -21.873 -34.839  1.00  0.00           C  
ATOM   1566  CD1 PHE A 108      30.190 -21.862 -34.258  1.00  0.00           C  
ATOM   1567  HD1 PHE A 108      30.090 -21.991 -33.189  1.00  0.00           H  
ATOM   1568  CD2 PHE A 108      31.587 -21.731 -36.214  1.00  0.00           C  
ATOM   1569  HD2 PHE A 108      32.566 -21.750 -36.672  1.00  0.00           H  
ATOM   1570  CE1 PHE A 108      29.061 -21.702 -35.051  1.00  0.00           C  
ATOM   1571  HE1 PHE A 108      28.079 -21.709 -34.601  1.00  0.00           H  
ATOM   1572  CE2 PHE A 108      30.458 -21.577 -37.008  1.00  0.00           C  
ATOM   1573  HE2 PHE A 108      30.564 -21.472 -38.079  1.00  0.00           H  
ATOM   1574  CZ  PHE A 108      29.195 -21.560 -36.427  1.00  0.00           C  
ATOM   1575  HZ  PHE A 108      28.319 -21.445 -37.049  1.00  0.00           H  
ATOM   1576  C   PHE A 108      34.280 -21.173 -32.305  1.00  0.00           C  
ATOM   1577  O   PHE A 108      35.401 -21.438 -32.736  1.00  0.00           O  
ATOM   1578  N   GLY A 109      33.973 -21.118 -31.016  1.00  0.00           N  
ATOM   1579  HN  GLY A 109      33.048 -20.845 -30.730  1.00  0.00           H  
ATOM   1580  CA  GLY A 109      34.959 -21.437 -29.970  1.00  0.00           C  
ATOM   1581  HA1 GLY A 109      35.874 -20.881 -30.182  1.00  0.00           H  
ATOM   1582  HA2 GLY A 109      35.155 -22.509 -30.010  1.00  0.00           H  
ATOM   1583  C   GLY A 109      34.395 -21.042 -28.607  1.00  0.00           C  
ATOM   1584  O   GLY A 109      33.207 -20.750 -28.477  1.00  0.00           O  
ATOM   1585  N   LYS A 110      35.285 -20.988 -27.627  1.00  0.00           N  
ATOM   1586  HN  LYS A 110      36.253 -21.116 -27.835  1.00  0.00           H  
ATOM   1587  CA  LYS A 110      34.904 -20.588 -26.264  1.00  0.00           C  
ATOM   1588  HA  LYS A 110      33.858 -20.840 -26.126  1.00  0.00           H  
ATOM   1589  CB  LYS A 110      35.780 -21.310 -25.238  1.00  0.00           C  
ATOM   1590  HB1 LYS A 110      35.507 -20.961 -24.289  1.00  0.00           H  
ATOM   1591  HB2 LYS A 110      36.820 -21.009 -25.376  1.00  0.00           H  
ATOM   1592  CG  LYS A 110      35.700 -22.835 -25.345  1.00  0.00           C  
ATOM   1593  HG1 LYS A 110      36.386 -23.266 -24.614  1.00  0.00           H  
ATOM   1594  HG2 LYS A 110      36.053 -23.165 -26.323  1.00  0.00           H  
ATOM   1595  CD  LYS A 110      34.287 -23.363 -25.089  1.00  0.00           C  
ATOM   1596  HD1 LYS A 110      33.605 -23.009 -25.864  1.00  0.00           H  
ATOM   1597  HD2 LYS A 110      33.908 -22.979 -24.140  1.00  0.00           H  
ATOM   1598  CE  LYS A 110      34.291 -24.892 -25.079  1.00  0.00           C  
ATOM   1599  HE1 LYS A 110      34.899 -25.264 -24.253  1.00  0.00           H  
ATOM   1600  HE2 LYS A 110      34.709 -25.286 -26.007  1.00  0.00           H  
ATOM   1601  NZ  LYS A 110      32.944 -25.446 -24.930  1.00  0.00           N1+
ATOM   1602  HZ1 LYS A 110      32.357 -25.199 -25.764  1.00  0.00           H  
ATOM   1603  HZ2 LYS A 110      32.402 -25.006 -24.157  1.00  0.00           H  
ATOM   1604  HZ3 LYS A 110      32.908 -26.477 -24.834  1.00  0.00           H  
ATOM   1605  C   LYS A 110      35.129 -19.084 -26.117  1.00  0.00           C  
ATOM   1606  O   LYS A 110      36.153 -18.554 -26.543  1.00  0.00           O  
ATOM   1607  N   GLY A 111      34.158 -18.427 -25.499  1.00  0.00           N  
ATOM   1608  HN  GLY A 111      33.400 -18.919 -25.087  1.00  0.00           H  
ATOM   1609  CA  GLY A 111      34.257 -16.997 -25.183  1.00  0.00           C  
ATOM   1610  HA1 GLY A 111      33.397 -16.513 -25.637  1.00  0.00           H  
ATOM   1611  HA2 GLY A 111      35.175 -16.570 -25.591  1.00  0.00           H  
ATOM   1612  C   GLY A 111      34.197 -16.840 -23.667  1.00  0.00           C  
ATOM   1613  O   GLY A 111      33.511 -17.602 -22.983  1.00  0.00           O  
ATOM   1614  N   SER A 112      34.966 -15.881 -23.162  1.00  0.00           N  
ATOM   1615  HN  SER A 112      35.426 -15.260 -23.795  1.00  0.00           H  
ATOM   1616  CA  SER A 112      34.996 -15.606 -21.716  1.00  0.00           C  
ATOM   1617  HA  SER A 112      35.226 -16.551 -21.219  1.00  0.00           H  
ATOM   1618  CB  SER A 112      36.044 -14.539 -21.407  1.00  0.00           C  
ATOM   1619  HB1 SER A 112      35.794 -13.609 -21.927  1.00  0.00           H  
ATOM   1620  HB2 SER A 112      37.040 -14.824 -21.770  1.00  0.00           H  
ATOM   1621  OG  SER A 112      36.041 -14.269 -20.002  1.00  0.00           O  
ATOM   1622  HG  SER A 112      36.513 -14.960 -19.538  1.00  0.00           H  
ATOM   1623  C   SER A 112      33.620 -15.109 -21.268  1.00  0.00           C  
ATOM   1624  O   SER A 112      32.907 -14.453 -22.031  1.00  0.00           O  
ATOM   1625  N   LEU A 113      33.279 -15.431 -20.030  1.00  0.00           N  
ATOM   1626  HN  LEU A 113      33.878 -16.000 -19.462  1.00  0.00           H  
ATOM   1627  CA  LEU A 113      32.011 -14.980 -19.443  1.00  0.00           C  
ATOM   1628  HA  LEU A 113      31.801 -13.995 -19.854  1.00  0.00           H  
ATOM   1629  CB  LEU A 113      30.906 -15.973 -19.816  1.00  0.00           C  
ATOM   1630  HB1 LEU A 113      31.152 -16.979 -19.473  1.00  0.00           H  
ATOM   1631  HB2 LEU A 113      30.880 -16.035 -20.905  1.00  0.00           H  
ATOM   1632  CG  LEU A 113      29.533 -15.532 -19.303  1.00  0.00           C  
ATOM   1633  HG  LEU A 113      29.469 -14.442 -19.277  1.00  0.00           H  
ATOM   1634  CD1 LEU A 113      28.442 -16.026 -20.251  1.00  0.00           C  
ATOM   1635 1HD1 LEU A 113      28.415 -17.114 -20.293  1.00  0.00           H  
ATOM   1636 2HD1 LEU A 113      28.593 -15.665 -21.268  1.00  0.00           H  
ATOM   1637 3HD1 LEU A 113      27.455 -15.689 -19.931  1.00  0.00           H  
ATOM   1638  CD2 LEU A 113      29.280 -16.097 -17.901  1.00  0.00           C  
ATOM   1639 1HD2 LEU A 113      29.760 -15.536 -17.103  1.00  0.00           H  
ATOM   1640 2HD2 LEU A 113      29.583 -17.141 -17.823  1.00  0.00           H  
ATOM   1641 3HD2 LEU A 113      28.210 -16.081 -17.715  1.00  0.00           H  
ATOM   1642  C   LEU A 113      32.168 -14.855 -17.928  1.00  0.00           C  
ATOM   1643  O   LEU A 113      32.824 -15.675 -17.287  1.00  0.00           O  
ATOM   1644  N   VAL A 114      31.649 -13.751 -17.413  1.00  0.00           N  
ATOM   1645  HN  VAL A 114      31.133 -13.114 -17.989  1.00  0.00           H  
ATOM   1646  CA  VAL A 114      31.653 -13.482 -15.968  1.00  0.00           C  
ATOM   1647  HA  VAL A 114      31.929 -14.399 -15.445  1.00  0.00           H  
ATOM   1648  CB  VAL A 114      32.642 -12.356 -15.650  1.00  0.00           C  
ATOM   1649  HB  VAL A 114      33.624 -12.651 -16.018  1.00  0.00           H  
ATOM   1650  CG1 VAL A 114      32.234 -11.057 -16.353  1.00  0.00           C  
ATOM   1651 1HG1 VAL A 114      31.286 -10.670 -15.993  1.00  0.00           H  
ATOM   1652 2HG1 VAL A 114      32.141 -11.212 -17.423  1.00  0.00           H  
ATOM   1653 3HG1 VAL A 114      32.981 -10.278 -16.200  1.00  0.00           H  
ATOM   1654  CG2 VAL A 114      32.739 -12.144 -14.136  1.00  0.00           C  
ATOM   1655 1HG2 VAL A 114      32.992 -13.072 -13.623  1.00  0.00           H  
ATOM   1656 2HG2 VAL A 114      31.807 -11.767 -13.713  1.00  0.00           H  
ATOM   1657 3HG2 VAL A 114      33.515 -11.414 -13.905  1.00  0.00           H  
ATOM   1658  C   VAL A 114      30.240 -13.070 -15.546  1.00  0.00           C  
ATOM   1659  O   VAL A 114      29.586 -12.276 -16.227  1.00  0.00           O  
ATOM   1660  N   THR A 115      29.806 -13.622 -14.429  1.00  0.00           N  
ATOM   1661  HN  THR A 115      30.384 -14.295 -13.967  1.00  0.00           H  
ATOM   1662  CA  THR A 115      28.494 -13.281 -13.860  1.00  0.00           C  
ATOM   1663  HA  THR A 115      28.105 -12.415 -14.389  1.00  0.00           H  
ATOM   1664  CB  THR A 115      27.536 -14.463 -14.016  1.00  0.00           C  
ATOM   1665  HB  THR A 115      28.011 -15.313 -13.502  1.00  0.00           H  
ATOM   1666  OG1 THR A 115      27.343 -14.726 -15.408  1.00  0.00           O  
ATOM   1667  HG1 THR A 115      27.381 -15.672 -15.565  1.00  0.00           H  
ATOM   1668  CG2 THR A 115      26.200 -14.186 -13.321  1.00  0.00           C  
ATOM   1669 1HG2 THR A 115      25.734 -13.284 -13.719  1.00  0.00           H  
ATOM   1670 2HG2 THR A 115      26.293 -14.071 -12.242  1.00  0.00           H  
ATOM   1671 3HG2 THR A 115      25.506 -15.009 -13.494  1.00  0.00           H  
ATOM   1672  C   THR A 115      28.662 -12.928 -12.383  1.00  0.00           C  
ATOM   1673  O   THR A 115      29.318 -13.648 -11.632  1.00  0.00           O  
ATOM   1674  N   CYS A 116      28.059 -11.811 -12.008  1.00  0.00           N  
ATOM   1675  HN  CYS A 116      27.520 -11.300 -12.682  1.00  0.00           H  
ATOM   1676  CA  CYS A 116      28.067 -11.346 -10.615  1.00  0.00           C  
ATOM   1677  HA  CYS A 116      28.476 -12.125  -9.978  1.00  0.00           H  
ATOM   1678  CB  CYS A 116      28.894 -10.067 -10.503  1.00  0.00           C  
ATOM   1679  HB1 CYS A 116      28.862  -9.708  -9.488  1.00  0.00           H  
ATOM   1680  HB2 CYS A 116      28.500  -9.286 -11.156  1.00  0.00           H  
ATOM   1681  SG  CYS A 116      30.686 -10.254 -10.811  1.00  0.00           S  
ATOM   1682  C   CYS A 116      26.631 -11.058 -10.179  1.00  0.00           C  
ATOM   1683  O   CYS A 116      25.836 -10.513 -10.945  1.00  0.00           O  
ATOM   1684  N   ALA A 117      26.335 -11.434  -8.945  1.00  0.00           N  
ATOM   1685  HN  ALA A 117      27.022 -11.941  -8.414  1.00  0.00           H  
ATOM   1686  CA  ALA A 117      25.012 -11.196  -8.348  1.00  0.00           C  
ATOM   1687  HA  ALA A 117      24.475 -10.463  -8.953  1.00  0.00           H  
ATOM   1688  CB  ALA A 117      24.213 -12.496  -8.324  1.00  0.00           C  
ATOM   1689  HB1 ALA A 117      24.592 -13.209  -7.590  1.00  0.00           H  
ATOM   1690  HB2 ALA A 117      24.230 -12.983  -9.300  1.00  0.00           H  
ATOM   1691  HB3 ALA A 117      23.175 -12.280  -8.105  1.00  0.00           H  
ATOM   1692  C   ALA A 117      25.191 -10.679  -6.922  1.00  0.00           C  
ATOM   1693  O   ALA A 117      26.152 -11.024  -6.237  1.00  0.00           O  
ATOM   1694  N   LYS A 118      24.265  -9.826  -6.507  1.00  0.00           N  
ATOM   1695  HN  LYS A 118      23.377  -9.936  -6.937  1.00  0.00           H  
ATOM   1696  CA  LYS A 118      24.299  -9.198  -5.183  1.00  0.00           C  
ATOM   1697  HA  LYS A 118      25.294  -9.048  -4.795  1.00  0.00           H  
ATOM   1698  CB  LYS A 118      23.477  -7.909  -5.239  1.00  0.00           C  
ATOM   1699  HB1 LYS A 118      22.408  -8.132  -5.283  1.00  0.00           H  
ATOM   1700  HB2 LYS A 118      23.702  -7.374  -6.149  1.00  0.00           H  
ATOM   1701  CG  LYS A 118      23.771  -6.965  -4.074  1.00  0.00           C  
ATOM   1702  HG1 LYS A 118      24.839  -6.738  -4.039  1.00  0.00           H  
ATOM   1703  HG2 LYS A 118      23.518  -7.440  -3.124  1.00  0.00           H  
ATOM   1704  CD  LYS A 118      22.970  -5.676  -4.252  1.00  0.00           C  
ATOM   1705  HD1 LYS A 118      21.902  -5.898  -4.220  1.00  0.00           H  
ATOM   1706  HD2 LYS A 118      23.186  -5.273  -5.242  1.00  0.00           H  
ATOM   1707  CE  LYS A 118      23.342  -4.610  -3.224  1.00  0.00           C  
ATOM   1708  HE1 LYS A 118      24.361  -4.324  -3.346  1.00  0.00           H  
ATOM   1709  HE2 LYS A 118      23.211  -4.962  -2.199  1.00  0.00           H  
ATOM   1710  NZ  LYS A 118      22.530  -3.400  -3.424  1.00  0.00           N1+
ATOM   1711  HZ1 LYS A 118      21.526  -3.613  -3.262  1.00  0.00           H  
ATOM   1712  HZ2 LYS A 118      22.635  -3.098  -4.417  1.00  0.00           H  
ATOM   1713  HZ3 LYS A 118      22.858  -2.647  -2.786  1.00  0.00           H  
ATOM   1714  C   LYS A 118      23.693 -10.191  -4.191  1.00  0.00           C  
ATOM   1715  O   LYS A 118      22.570 -10.661  -4.381  1.00  0.00           O  
ATOM   1716  N   PHE A 119      24.466 -10.509  -3.162  1.00  0.00           N  
ATOM   1717  HN  PHE A 119      25.296  -9.984  -2.984  1.00  0.00           H  
ATOM   1718  CA  PHE A 119      24.042 -11.457  -2.121  1.00  0.00           C  
ATOM   1719  HA  PHE A 119      23.237 -12.083  -2.511  1.00  0.00           H  
ATOM   1720  CB  PHE A 119      25.243 -12.312  -1.712  1.00  0.00           C  
ATOM   1721  HB1 PHE A 119      26.061 -11.667  -1.387  1.00  0.00           H  
ATOM   1722  HB2 PHE A 119      25.606 -12.863  -2.580  1.00  0.00           H  
ATOM   1723  CG  PHE A 119      24.906 -13.303  -0.593  1.00  0.00           C  
ATOM   1724  CD1 PHE A 119      25.108 -12.950   0.738  1.00  0.00           C  
ATOM   1725  HD1 PHE A 119      25.456 -11.957   0.986  1.00  0.00           H  
ATOM   1726  CD2 PHE A 119      24.461 -14.580  -0.910  1.00  0.00           C  
ATOM   1727  HD2 PHE A 119      24.295 -14.866  -1.938  1.00  0.00           H  
ATOM   1728  CE1 PHE A 119      24.864 -13.872   1.748  1.00  0.00           C  
ATOM   1729  HE1 PHE A 119      25.004 -13.604   2.783  1.00  0.00           H  
ATOM   1730  CE2 PHE A 119      24.224 -15.504   0.099  1.00  0.00           C  
ATOM   1731  HE2 PHE A 119      23.881 -16.499  -0.151  1.00  0.00           H  
ATOM   1732  CZ  PHE A 119      24.423 -15.151   1.429  1.00  0.00           C  
ATOM   1733  HZ  PHE A 119      24.231 -15.876   2.208  1.00  0.00           H  
ATOM   1734  C   PHE A 119      23.542 -10.666  -0.911  1.00  0.00           C  
ATOM   1735  O   PHE A 119      24.174  -9.702  -0.482  1.00  0.00           O  
ATOM   1736  N   ALA A 120      22.382 -11.070  -0.411  1.00  0.00           N  
ATOM   1737  HN  ALA A 120      21.879 -11.827  -0.839  1.00  0.00           H  
ATOM   1738  CA  ALA A 120      21.802 -10.451   0.788  1.00  0.00           C  
ATOM   1739  HA  ALA A 120      22.574  -9.877   1.304  1.00  0.00           H  
ATOM   1740  CB  ALA A 120      20.635  -9.546   0.386  1.00  0.00           C  
ATOM   1741  HB1 ALA A 120      19.862 -10.109  -0.140  1.00  0.00           H  
ATOM   1742  HB2 ALA A 120      20.973  -8.750  -0.278  1.00  0.00           H  
ATOM   1743  HB3 ALA A 120      20.173  -9.079   1.257  1.00  0.00           H  
ATOM   1744  C   ALA A 120      21.296 -11.552   1.714  1.00  0.00           C  
ATOM   1745  O   ALA A 120      20.647 -12.495   1.267  1.00  0.00           O  
ATOM   1746  N   CYS A 121      21.578 -11.407   3.001  1.00  0.00           N  
ATOM   1747  HN  CYS A 121      21.972 -10.544   3.306  1.00  0.00           H  
ATOM   1748  CA  CYS A 121      21.060 -12.373   3.978  1.00  0.00           C  
ATOM   1749  HA  CYS A 121      20.922 -13.336   3.484  1.00  0.00           H  
ATOM   1750  CB  CYS A 121      22.017 -12.550   5.155  1.00  0.00           C  
ATOM   1751  HB1 CYS A 121      22.050 -11.656   5.779  1.00  0.00           H  
ATOM   1752  HB2 CYS A 121      23.026 -12.731   4.786  1.00  0.00           H  
ATOM   1753  SG  CYS A 121      21.503 -13.989   6.159  1.00  0.00           S  
ATOM   1754  C   CYS A 121      19.720 -11.843   4.486  1.00  0.00           C  
ATOM   1755  O   CYS A 121      19.616 -10.694   4.910  1.00  0.00           O  
ATOM   1756  N   SER A 122      18.729 -12.716   4.479  1.00  0.00           N  
ATOM   1757  HN  SER A 122      18.816 -13.569   3.976  1.00  0.00           H  
ATOM   1758  CA  SER A 122      17.357 -12.345   4.859  1.00  0.00           C  
ATOM   1759  HA  SER A 122      17.265 -11.257   4.858  1.00  0.00           H  
ATOM   1760  CB  SER A 122      16.372 -12.948   3.857  1.00  0.00           C  
ATOM   1761  HB1 SER A 122      16.612 -12.601   2.851  1.00  0.00           H  
ATOM   1762  HB2 SER A 122      15.350 -12.586   4.058  1.00  0.00           H  
ATOM   1763  OG  SER A 122      16.504 -14.364   3.854  1.00  0.00           O  
ATOM   1764  HG  SER A 122      15.700 -14.748   4.225  1.00  0.00           H  
ATOM   1765  C   SER A 122      17.046 -12.864   6.264  1.00  0.00           C  
ATOM   1766  O   SER A 122      16.365 -12.205   7.045  1.00  0.00           O  
ATOM   1767  N   LYS A 123      17.567 -14.053   6.554  1.00  0.00           N  
ATOM   1768  HN  LYS A 123      17.956 -14.551   5.771  1.00  0.00           H  
ATOM   1769  CA  LYS A 123      17.408 -14.684   7.866  1.00  0.00           C  
ATOM   1770  HA  LYS A 123      17.050 -13.919   8.554  1.00  0.00           H  
ATOM   1771  CB  LYS A 123      16.433 -15.858   7.755  1.00  0.00           C  
ATOM   1772  HB1 LYS A 123      16.889 -16.668   7.196  1.00  0.00           H  
ATOM   1773  HB2 LYS A 123      15.516 -15.569   7.237  1.00  0.00           H  
ATOM   1774  CG  LYS A 123      16.127 -16.478   9.118  1.00  0.00           C  
ATOM   1775  HG1 LYS A 123      17.043 -16.836   9.587  1.00  0.00           H  
ATOM   1776  HG2 LYS A 123      15.503 -17.360   8.954  1.00  0.00           H  
ATOM   1777  CD  LYS A 123      15.377 -15.491  10.020  1.00  0.00           C  
ATOM   1778  HD1 LYS A 123      14.456 -15.181   9.520  1.00  0.00           H  
ATOM   1779  HD2 LYS A 123      15.950 -14.582  10.193  1.00  0.00           H  
ATOM   1780  CE  LYS A 123      15.033 -16.126  11.367  1.00  0.00           C  
ATOM   1781  HE1 LYS A 123      14.421 -17.022  11.224  1.00  0.00           H  
ATOM   1782  HE2 LYS A 123      14.447 -15.431  11.972  1.00  0.00           H  
ATOM   1783  NZ  LYS A 123      16.246 -16.494  12.112  1.00  0.00           N1+
ATOM   1784  HZ1 LYS A 123      16.911 -15.696  12.187  1.00  0.00           H  
ATOM   1785  HZ2 LYS A 123      16.705 -17.265  11.582  1.00  0.00           H  
ATOM   1786  HZ3 LYS A 123      15.972 -16.852  13.048  1.00  0.00           H  
ATOM   1787  C   LYS A 123      18.777 -15.187   8.321  1.00  0.00           C  
ATOM   1788  O   LYS A 123      19.424 -15.969   7.620  1.00  0.00           O  
ATOM   1789  N   LYS A 124      19.207 -14.702   9.474  1.00  0.00           N  
ATOM   1790  HN  LYS A 124      18.598 -14.085   9.966  1.00  0.00           H  
ATOM   1791  CA  LYS A 124      20.514 -15.076  10.038  1.00  0.00           C  
ATOM   1792  HA  LYS A 124      20.930 -15.891   9.443  1.00  0.00           H  
ATOM   1793  CB  LYS A 124      21.464 -13.873  10.018  1.00  0.00           C  
ATOM   1794  HB1 LYS A 124      21.757 -13.666   8.988  1.00  0.00           H  
ATOM   1795  HB2 LYS A 124      22.385 -14.125  10.537  1.00  0.00           H  
ATOM   1796  CG  LYS A 124      20.794 -12.630  10.613  1.00  0.00           C  
ATOM   1797  HG1 LYS A 124      20.248 -12.890  11.521  1.00  0.00           H  
ATOM   1798  HG2 LYS A 124      20.056 -12.240   9.909  1.00  0.00           H  
ATOM   1799  CD  LYS A 124      21.813 -11.546  10.947  1.00  0.00           C  
ATOM   1800  HD1 LYS A 124      22.416 -11.308  10.069  1.00  0.00           H  
ATOM   1801  HD2 LYS A 124      22.495 -11.936  11.703  1.00  0.00           H  
ATOM   1802  CE  LYS A 124      21.107 -10.293  11.466  1.00  0.00           C  
ATOM   1803  HE1 LYS A 124      20.281 -10.558  12.130  1.00  0.00           H  
ATOM   1804  HE2 LYS A 124      20.683  -9.710  10.645  1.00  0.00           H  
ATOM   1805  NZ  LYS A 124      22.024  -9.440  12.234  1.00  0.00           N1+
ATOM   1806  HZ1 LYS A 124      22.802  -9.086  11.640  1.00  0.00           H  
ATOM   1807  HZ2 LYS A 124      22.418  -9.938  13.059  1.00  0.00           H  
ATOM   1808  HZ3 LYS A 124      21.504  -8.606  12.586  1.00  0.00           H  
ATOM   1809  C   LYS A 124      20.359 -15.594  11.470  1.00  0.00           C  
ATOM   1810  O   LYS A 124      19.320 -15.403  12.102  1.00  0.00           O  
ATOM   1811  N   MET A 125      21.363 -16.344  11.901  1.00  0.00           N  
ATOM   1812  HN  MET A 125      22.129 -16.544  11.290  1.00  0.00           H  
ATOM   1813  CA  MET A 125      21.454 -16.815  13.290  1.00  0.00           C  
ATOM   1814  HA  MET A 125      20.629 -16.391  13.867  1.00  0.00           H  
ATOM   1815  CB  MET A 125      21.416 -18.340  13.343  1.00  0.00           C  
ATOM   1816  HB1 MET A 125      22.290 -18.739  12.831  1.00  0.00           H  
ATOM   1817  HB2 MET A 125      20.544 -18.716  12.806  1.00  0.00           H  
ATOM   1818  CG  MET A 125      21.369 -18.813  14.791  1.00  0.00           C  
ATOM   1819  HG1 MET A 125      20.414 -18.536  15.174  1.00  0.00           H  
ATOM   1820  HG2 MET A 125      22.179 -18.507  15.445  1.00  0.00           H  
ATOM   1821  SD  MET A 125      21.288 -20.594  14.832  1.00  0.00           S  
ATOM   1822  CE  MET A 125      22.952 -20.986  14.513  1.00  0.00           C  
ATOM   1823  HE1 MET A 125      23.630 -20.705  15.303  1.00  0.00           H  
ATOM   1824  HE2 MET A 125      23.355 -20.326  13.751  1.00  0.00           H  
ATOM   1825  HE3 MET A 125      23.100 -22.037  14.275  1.00  0.00           H  
ATOM   1826  C   MET A 125      22.773 -16.307  13.874  1.00  0.00           C  
ATOM   1827  O   MET A 125      23.687 -15.942  13.133  1.00  0.00           O  
ATOM   1828  N   THR A 126      22.828 -16.236  15.195  1.00  0.00           N  
ATOM   1829  HN  THR A 126      22.068 -16.586  15.749  1.00  0.00           H  
ATOM   1830  CA  THR A 126      24.021 -15.732  15.886  1.00  0.00           C  
ATOM   1831  HA  THR A 126      24.829 -15.594  15.165  1.00  0.00           H  
ATOM   1832  CB  THR A 126      23.691 -14.395  16.555  1.00  0.00           C  
ATOM   1833  HB  THR A 126      23.356 -13.709  15.771  1.00  0.00           H  
ATOM   1834  OG1 THR A 126      24.873 -13.863  17.159  1.00  0.00           O  
ATOM   1835  HG1 THR A 126      24.747 -12.984  17.516  1.00  0.00           H  
ATOM   1836  CG2 THR A 126      22.579 -14.564  17.597  1.00  0.00           C  
ATOM   1837 1HG2 THR A 126      22.881 -15.226  18.398  1.00  0.00           H  
ATOM   1838 2HG2 THR A 126      21.679 -14.960  17.128  1.00  0.00           H  
ATOM   1839 3HG2 THR A 126      22.307 -13.609  18.047  1.00  0.00           H  
ATOM   1840  C   THR A 126      24.493 -16.733  16.943  1.00  0.00           C  
ATOM   1841  O   THR A 126      23.685 -17.324  17.664  1.00  0.00           O  
ATOM   1842  N   GLY A 127      25.811 -16.852  17.037  1.00  0.00           N  
ATOM   1843  HN  GLY A 127      26.400 -16.261  16.476  1.00  0.00           H  
ATOM   1844  CA  GLY A 127      26.455 -17.662  18.080  1.00  0.00           C  
ATOM   1845  HA1 GLY A 127      27.190 -18.321  17.644  1.00  0.00           H  
ATOM   1846  HA2 GLY A 127      25.714 -18.262  18.610  1.00  0.00           H  
ATOM   1847  C   GLY A 127      27.166 -16.690  19.016  1.00  0.00           C  
ATOM   1848  O   GLY A 127      27.972 -15.874  18.592  1.00  0.00           O  
ATOM   1849  N   LYS A 128      26.813 -16.755  20.284  1.00  0.00           N  
ATOM   1850  HN  LYS A 128      26.252 -17.520  20.583  1.00  0.00           H  
ATOM   1851  CA  LYS A 128      27.297 -15.791  21.276  1.00  0.00           C  
ATOM   1852  HA  LYS A 128      27.965 -15.082  20.788  1.00  0.00           H  
ATOM   1853  CB  LYS A 128      26.098 -15.092  21.839  1.00  0.00           C  
ATOM   1854  HB1 LYS A 128      26.579 -14.460  22.566  1.00  0.00           H  
ATOM   1855  HB2 LYS A 128      25.532 -15.898  22.263  1.00  0.00           H  
ATOM   1856  CG  LYS A 128      25.307 -14.284  20.834  1.00  0.00           C  
ATOM   1857  HG1 LYS A 128      25.258 -14.776  19.862  1.00  0.00           H  
ATOM   1858  HG2 LYS A 128      25.817 -13.334  20.659  1.00  0.00           H  
ATOM   1859  CD  LYS A 128      23.886 -14.038  21.337  1.00  0.00           C  
ATOM   1860  HD1 LYS A 128      23.382 -13.338  20.668  1.00  0.00           H  
ATOM   1861  HD2 LYS A 128      23.906 -13.556  22.312  1.00  0.00           H  
ATOM   1862  CE  LYS A 128      23.129 -15.364  21.376  1.00  0.00           C  
ATOM   1863  HE1 LYS A 128      23.705 -16.213  21.721  1.00  0.00           H  
ATOM   1864  HE2 LYS A 128      22.790 -15.658  20.386  1.00  0.00           H  
ATOM   1865  NZ  LYS A 128      21.960 -15.271  22.244  1.00  0.00           N1+
ATOM   1866  HZ1 LYS A 128      21.311 -14.667  21.691  1.00  0.00           H  
ATOM   1867  HZ2 LYS A 128      22.108 -14.773  23.144  1.00  0.00           H  
ATOM   1868  HZ3 LYS A 128      21.442 -16.175  22.224  1.00  0.00           H  
ATOM   1869  C   LYS A 128      28.068 -16.521  22.373  1.00  0.00           C  
ATOM   1870  O   LYS A 128      27.677 -17.607  22.806  1.00  0.00           O  
ATOM   1871  N   SER A 129      29.111 -15.864  22.858  1.00  0.00           N  
ATOM   1872  HN  SER A 129      29.265 -14.916  22.560  1.00  0.00           H  
ATOM   1873  CA  SER A 129      29.966 -16.448  23.900  1.00  0.00           C  
ATOM   1874  HA  SER A 129      29.750 -17.515  23.989  1.00  0.00           H  
ATOM   1875  CB  SER A 129      31.437 -16.250  23.532  1.00  0.00           C  
ATOM   1876  HB1 SER A 129      31.676 -15.188  23.391  1.00  0.00           H  
ATOM   1877  HB2 SER A 129      31.664 -16.748  22.589  1.00  0.00           H  
ATOM   1878  OG  SER A 129      32.264 -16.820  24.549  1.00  0.00           O  
ATOM   1879  HG  SER A 129      32.171 -16.349  25.379  1.00  0.00           H  
ATOM   1880  C   SER A 129      29.675 -15.755  25.229  1.00  0.00           C  
ATOM   1881  O   SER A 129      29.505 -14.537  25.289  1.00  0.00           O  
ATOM   1882  N   ILE A 130      29.659 -16.559  26.275  1.00  0.00           N  
ATOM   1883  HN  ILE A 130      29.942 -17.512  26.169  1.00  0.00           H  
ATOM   1884  CA  ILE A 130      29.432 -16.047  27.632  1.00  0.00           C  
ATOM   1885  HA  ILE A 130      29.001 -15.049  27.534  1.00  0.00           H  
ATOM   1886  CB  ILE A 130      28.577 -16.959  28.448  1.00  0.00           C  
ATOM   1887  HB  ILE A 130      27.732 -16.671  27.851  1.00  0.00           H  
ATOM   1888  CG2 ILE A 130      29.159 -18.207  28.370  1.00  0.00           C  
ATOM   1889 1HG2 ILE A 130      30.034 -18.331  27.738  1.00  0.00           H  
ATOM   1890 2HG2 ILE A 130      28.611 -18.976  27.882  1.00  0.00           H  
ATOM   1891 3HG2 ILE A 130      29.597 -18.179  29.343  1.00  0.00           H  
ATOM   1892  CG1 ILE A 130      28.249 -16.478  29.828  1.00  0.00           C  
ATOM   1893 1HG1 ILE A 130      29.158 -16.339  30.418  1.00  0.00           H  
ATOM   1894 2HG1 ILE A 130      27.669 -17.233  30.367  1.00  0.00           H  
ATOM   1895  CD1 ILE A 130      27.529 -15.180  29.738  1.00  0.00           C  
ATOM   1896 1HD1 ILE A 130      26.576 -15.568  30.003  1.00  0.00           H  
ATOM   1897 2HD1 ILE A 130      27.514 -14.588  28.826  1.00  0.00           H  
ATOM   1898 3HD1 ILE A 130      27.704 -14.637  30.660  1.00  0.00           H  
ATOM   1899  C   ILE A 130      30.782 -15.895  28.327  1.00  0.00           C  
ATOM   1900  O   ILE A 130      31.540 -16.855  28.479  1.00  0.00           O  
ATOM   1901  N   GLN A 131      31.079 -14.655  28.652  1.00  0.00           N  
ATOM   1902  HN  GLN A 131      30.421 -13.905  28.554  1.00  0.00           H  
ATOM   1903  CA  GLN A 131      32.308 -14.304  29.367  1.00  0.00           C  
ATOM   1904  HA  GLN A 131      33.014 -15.136  29.327  1.00  0.00           H  
ATOM   1905  CB  GLN A 131      32.901 -13.040  28.727  1.00  0.00           C  
ATOM   1906  HB1 GLN A 131      33.521 -12.318  29.231  1.00  0.00           H  
ATOM   1907  HB2 GLN A 131      32.071 -12.357  28.628  1.00  0.00           H  
ATOM   1908  CG  GLN A 131      33.334 -13.286  27.294  1.00  0.00           C  
ATOM   1909  HG1 GLN A 131      32.515 -13.674  26.688  1.00  0.00           H  
ATOM   1910  HG2 GLN A 131      34.135 -14.023  27.268  1.00  0.00           H  
ATOM   1911  CD  GLN A 131      33.865 -12.001  26.658  1.00  0.00           C  
ATOM   1912  OE1 GLN A 131      34.994 -11.594  26.905  1.00  0.00           O  
ATOM   1913  NE2 GLN A 131      33.010 -11.372  25.859  1.00  0.00           N  
ATOM   1914 1HE2 GLN A 131      32.082 -11.685  25.684  1.00  0.00           H  
ATOM   1915 2HE2 GLN A 131      33.308 -10.486  25.504  1.00  0.00           H  
ATOM   1916  C   GLN A 131      31.921 -14.043  30.824  1.00  0.00           C  
ATOM   1917  O   GLN A 131      30.739 -14.091  31.177  1.00  0.00           O  
ATOM   1918  N   PRO A 132      32.921 -13.779  31.661  1.00  0.00           N  
ATOM   1919  CD  PRO A 132      34.333 -13.574  31.279  1.00  0.00           C  
ATOM   1920  HD1 PRO A 132      34.659 -13.104  30.379  1.00  0.00           H  
ATOM   1921  HD2 PRO A 132      34.789 -14.564  31.235  1.00  0.00           H  
ATOM   1922  CA  PRO A 132      32.722 -13.538  33.097  1.00  0.00           C  
ATOM   1923  HA  PRO A 132      32.226 -14.393  33.558  1.00  0.00           H  
ATOM   1924  CB  PRO A 132      34.140 -13.365  33.644  1.00  0.00           C  
ATOM   1925  HB1 PRO A 132      34.535 -14.337  33.940  1.00  0.00           H  
ATOM   1926  HB2 PRO A 132      34.192 -12.710  34.515  1.00  0.00           H  
ATOM   1927  CG  PRO A 132      34.930 -12.829  32.449  1.00  0.00           C  
ATOM   1928  HG1 PRO A 132      34.764 -11.756  32.332  1.00  0.00           H  
ATOM   1929  HG2 PRO A 132      36.004 -12.990  32.548  1.00  0.00           H  
ATOM   1930  C   PRO A 132      31.854 -12.301  33.346  1.00  0.00           C  
ATOM   1931  O   PRO A 132      31.058 -12.270  34.280  1.00  0.00           O  
ATOM   1932  N   GLU A 133      31.994 -11.311  32.467  1.00  0.00           N  
ATOM   1933  HN  GLU A 133      32.607 -11.381  31.682  1.00  0.00           H  
ATOM   1934  CA  GLU A 133      31.279 -10.030  32.599  1.00  0.00           C  
ATOM   1935  HA  GLU A 133      31.360  -9.718  33.641  1.00  0.00           H  
ATOM   1936  CB  GLU A 133      31.938  -8.999  31.685  1.00  0.00           C  
ATOM   1937  HB1 GLU A 133      33.001  -8.948  31.922  1.00  0.00           H  
ATOM   1938  HB2 GLU A 133      31.532  -8.004  31.878  1.00  0.00           H  
ATOM   1939  CG  GLU A 133      31.723  -9.355  30.210  1.00  0.00           C  
ATOM   1940  HG1 GLU A 133      30.702  -9.125  29.903  1.00  0.00           H  
ATOM   1941  HG2 GLU A 133      31.874 -10.416  30.019  1.00  0.00           H  
ATOM   1942  CD  GLU A 133      32.702  -8.598  29.319  1.00  0.00           C  
ATOM   1943  OE1 GLU A 133      33.915  -8.803  29.529  1.00  0.00           O  
ATOM   1944  OE2 GLU A 133      32.227  -7.857  28.441  1.00  0.00           O1-
ATOM   1945  C   GLU A 133      29.790 -10.155  32.250  1.00  0.00           C  
ATOM   1946  O   GLU A 133      29.045  -9.192  32.384  1.00  0.00           O  
ATOM   1947  N   ASN A 134      29.379 -11.342  31.815  1.00  0.00           N  
ATOM   1948  HN  ASN A 134      30.006 -12.116  31.788  1.00  0.00           H  
ATOM   1949  CA  ASN A 134      28.003 -11.537  31.335  1.00  0.00           C  
ATOM   1950  HA  ASN A 134      27.517 -10.564  31.232  1.00  0.00           H  
ATOM   1951  CB  ASN A 134      28.022 -12.237  29.988  1.00  0.00           C  
ATOM   1952  HB1 ASN A 134      27.036 -12.471  29.591  1.00  0.00           H  
ATOM   1953  HB2 ASN A 134      28.641 -13.107  30.128  1.00  0.00           H  
ATOM   1954  CG  ASN A 134      28.879 -11.536  28.954  1.00  0.00           C  
ATOM   1955  OD1 ASN A 134      29.931 -12.026  28.552  1.00  0.00           O  
ATOM   1956  ND2 ASN A 134      28.399 -10.384  28.525  1.00  0.00           N  
ATOM   1957 1HD2 ASN A 134      28.937  -9.819  27.898  1.00  0.00           H  
ATOM   1958 2HD2 ASN A 134      27.528 -10.010  28.856  1.00  0.00           H  
ATOM   1959  C   ASN A 134      27.157 -12.349  32.318  1.00  0.00           C  
ATOM   1960  O   ASN A 134      25.949 -12.476  32.133  1.00  0.00           O  
ATOM   1961  N   LEU A 135      27.796 -12.854  33.368  1.00  0.00           N  
ATOM   1962  HN  LEU A 135      28.654 -12.428  33.652  1.00  0.00           H  
ATOM   1963  CA  LEU A 135      27.107 -13.724  34.320  1.00  0.00           C  
ATOM   1964  HA  LEU A 135      26.177 -14.031  33.847  1.00  0.00           H  
ATOM   1965  CB  LEU A 135      28.015 -14.906  34.674  1.00  0.00           C  
ATOM   1966  HB1 LEU A 135      28.533 -14.738  35.620  1.00  0.00           H  
ATOM   1967  HB2 LEU A 135      28.810 -14.994  33.933  1.00  0.00           H  
ATOM   1968  CG  LEU A 135      27.245 -16.229  34.711  1.00  0.00           C  
ATOM   1969  HG  LEU A 135      27.080 -16.552  33.682  1.00  0.00           H  
ATOM   1970  CD1 LEU A 135      28.071 -17.303  35.421  1.00  0.00           C  
ATOM   1971 1HD1 LEU A 135      28.333 -17.001  36.432  1.00  0.00           H  
ATOM   1972 2HD1 LEU A 135      29.002 -17.493  34.886  1.00  0.00           H  
ATOM   1973 3HD1 LEU A 135      27.528 -18.246  35.486  1.00  0.00           H  
ATOM   1974  CD2 LEU A 135      25.863 -16.067  35.354  1.00  0.00           C  
ATOM   1975 1HD2 LEU A 135      25.150 -15.492  34.768  1.00  0.00           H  
ATOM   1976 2HD2 LEU A 135      25.933 -15.643  36.355  1.00  0.00           H  
ATOM   1977 3HD2 LEU A 135      25.404 -17.048  35.475  1.00  0.00           H  
ATOM   1978  C   LEU A 135      26.810 -12.945  35.602  1.00  0.00           C  
ATOM   1979  O   LEU A 135      27.663 -12.210  36.099  1.00  0.00           O  
ATOM   1980  N   GLU A 136      25.604 -13.134  36.133  1.00  0.00           N  
ATOM   1981  HN  GLU A 136      24.909 -13.461  35.492  1.00  0.00           H  
ATOM   1982  CA  GLU A 136      25.180 -12.458  37.368  1.00  0.00           C  
ATOM   1983  HA  GLU A 136      26.075 -12.270  37.965  1.00  0.00           H  
ATOM   1984  CB  GLU A 136      24.454 -11.140  37.078  1.00  0.00           C  
ATOM   1985  HB1 GLU A 136      24.141 -10.707  38.029  1.00  0.00           H  
ATOM   1986  HB2 GLU A 136      23.545 -11.310  36.510  1.00  0.00           H  
ATOM   1987  CG  GLU A 136      25.330 -10.092  36.379  1.00  0.00           C  
ATOM   1988  HG1 GLU A 136      26.289 -10.012  36.870  1.00  0.00           H  
ATOM   1989  HG2 GLU A 136      24.865  -9.110  36.449  1.00  0.00           H  
ATOM   1990  CD  GLU A 136      25.549 -10.396  34.893  1.00  0.00           C  
ATOM   1991  OE1 GLU A 136      24.913 -11.351  34.395  1.00  0.00           O  
ATOM   1992  OE2 GLU A 136      26.320  -9.640  34.269  1.00  0.00           O1-
ATOM   1993  C   GLU A 136      24.247 -13.363  38.174  1.00  0.00           C  
ATOM   1994  O   GLU A 136      23.414 -14.078  37.614  1.00  0.00           O  
ATOM   1995  N   TYR A 137      24.393 -13.281  39.489  1.00  0.00           N  
ATOM   1996  HN  TYR A 137      25.092 -12.641  39.820  1.00  0.00           H  
ATOM   1997  CA  TYR A 137      23.540 -14.014  40.439  1.00  0.00           C  
ATOM   1998  HA  TYR A 137      22.750 -14.522  39.886  1.00  0.00           H  
ATOM   1999  CB  TYR A 137      24.377 -15.014  41.240  1.00  0.00           C  
ATOM   2000  HB1 TYR A 137      23.778 -15.495  42.014  1.00  0.00           H  
ATOM   2001  HB2 TYR A 137      25.173 -14.485  41.737  1.00  0.00           H  
ATOM   2002  CG  TYR A 137      25.027 -16.077  40.355  1.00  0.00           C  
ATOM   2003  CD1 TYR A 137      26.221 -15.794  39.702  1.00  0.00           C  
ATOM   2004  HD1 TYR A 137      26.660 -14.807  39.758  1.00  0.00           H  
ATOM   2005  CE1 TYR A 137      26.871 -16.786  38.980  1.00  0.00           C  
ATOM   2006  HE1 TYR A 137      27.798 -16.551  38.482  1.00  0.00           H  
ATOM   2007  CD2 TYR A 137      24.485 -17.355  40.287  1.00  0.00           C  
ATOM   2008  HD2 TYR A 137      23.622 -17.605  40.875  1.00  0.00           H  
ATOM   2009  CE2 TYR A 137      25.137 -18.349  39.568  1.00  0.00           C  
ATOM   2010  HE2 TYR A 137      24.680 -19.326  39.539  1.00  0.00           H  
ATOM   2011  CZ  TYR A 137      26.325 -18.063  38.909  1.00  0.00           C  
ATOM   2012  OH  TYR A 137      26.938 -19.022  38.167  1.00  0.00           O  
ATOM   2013  HH  TYR A 137      26.854 -19.854  38.609  1.00  0.00           H  
ATOM   2014  C   TYR A 137      22.927 -13.018  41.423  1.00  0.00           C  
ATOM   2015  O   TYR A 137      23.596 -12.090  41.877  1.00  0.00           O  
ATOM   2016  N   ARG A 138      21.683 -13.284  41.795  1.00  0.00           N  
ATOM   2017  HN  ARG A 138      21.241 -14.078  41.371  1.00  0.00           H  
ATOM   2018  CA  ARG A 138      21.001 -12.498  42.832  1.00  0.00           C  
ATOM   2019  HA  ARG A 138      21.666 -11.709  43.178  1.00  0.00           H  
ATOM   2020  CB  ARG A 138      19.706 -11.915  42.284  1.00  0.00           C  
ATOM   2021  HB1 ARG A 138      19.080 -11.490  43.067  1.00  0.00           H  
ATOM   2022  HB2 ARG A 138      19.181 -12.701  41.763  1.00  0.00           H  
ATOM   2023  CG  ARG A 138      19.901 -10.949  41.145  1.00  0.00           C  
ATOM   2024  HG1 ARG A 138      18.938 -10.657  40.723  1.00  0.00           H  
ATOM   2025  HG2 ARG A 138      20.452 -11.429  40.333  1.00  0.00           H  
ATOM   2026  CD  ARG A 138      20.673  -9.718  41.613  1.00  0.00           C  
ATOM   2027  HD1 ARG A 138      20.861  -9.060  40.762  1.00  0.00           H  
ATOM   2028  HD2 ARG A 138      21.644  -9.961  42.048  1.00  0.00           H  
ATOM   2029  NE  ARG A 138      19.880  -8.953  42.588  1.00  0.00           N  
ATOM   2030  HE  ARG A 138      18.996  -9.387  42.772  1.00  0.00           H  
ATOM   2031  CZ  ARG A 138      20.328  -7.856  43.186  1.00  0.00           C  
ATOM   2032  NH1 ARG A 138      21.530  -7.366  42.943  1.00  0.00           N1+
ATOM   2033 1HH1 ARG A 138      22.117  -7.854  42.279  1.00  0.00           H  
ATOM   2034 2HH1 ARG A 138      21.955  -6.570  43.377  1.00  0.00           H  
ATOM   2035  NH2 ARG A 138      19.600  -7.231  43.995  1.00  0.00           N  
ATOM   2036 1HH2 ARG A 138      18.637  -7.449  43.997  1.00  0.00           H  
ATOM   2037 2HH2 ARG A 138      20.032  -6.641  44.679  1.00  0.00           H  
ATOM   2038  C   ARG A 138      20.732 -13.420  44.018  1.00  0.00           C  
ATOM   2039  O   ARG A 138      20.053 -14.437  43.892  1.00  0.00           O  
ATOM   2040  N   ILE A 139      21.358 -13.102  45.134  1.00  0.00           N  
ATOM   2041  HN  ILE A 139      21.949 -12.299  45.154  1.00  0.00           H  
ATOM   2042  CA  ILE A 139      21.232 -13.905  46.354  1.00  0.00           C  
ATOM   2043  HA  ILE A 139      20.616 -14.778  46.139  1.00  0.00           H  
ATOM   2044  CB  ILE A 139      22.623 -14.325  46.840  1.00  0.00           C  
ATOM   2045  HB  ILE A 139      23.109 -14.874  46.031  1.00  0.00           H  
ATOM   2046  CG2 ILE A 139      23.472 -13.107  47.157  1.00  0.00           C  
ATOM   2047 1HG2 ILE A 139      23.234 -12.897  48.200  1.00  0.00           H  
ATOM   2048 2HG2 ILE A 139      23.286 -12.310  46.458  1.00  0.00           H  
ATOM   2049 3HG2 ILE A 139      24.532 -13.346  47.081  1.00  0.00           H  
ATOM   2050  CG1 ILE A 139      22.520 -15.232  48.065  1.00  0.00           C  
ATOM   2051 1HG1 ILE A 139      22.097 -14.709  48.928  1.00  0.00           H  
ATOM   2052 2HG1 ILE A 139      23.534 -15.497  48.370  1.00  0.00           H  
ATOM   2053  CD1 ILE A 139      21.804 -16.508  47.720  1.00  0.00           C  
ATOM   2054 1HD1 ILE A 139      21.616 -16.698  46.673  1.00  0.00           H  
ATOM   2055 2HD1 ILE A 139      20.985 -16.280  48.362  1.00  0.00           H  
ATOM   2056 3HD1 ILE A 139      22.049 -17.382  48.273  1.00  0.00           H  
ATOM   2057  C   ILE A 139      20.538 -13.057  47.421  1.00  0.00           C  
ATOM   2058  O   ILE A 139      20.971 -11.949  47.723  1.00  0.00           O  
ATOM   2059  N   MET A 140      19.504 -13.625  48.014  1.00  0.00           N  
ATOM   2060  HN  MET A 140      19.269 -14.562  47.778  1.00  0.00           H  
ATOM   2061  CA  MET A 140      18.729 -12.917  49.038  1.00  0.00           C  
ATOM   2062  HA  MET A 140      19.003 -11.865  49.026  1.00  0.00           H  
ATOM   2063  CB  MET A 140      17.240 -13.068  48.741  1.00  0.00           C  
ATOM   2064  HB1 MET A 140      16.957 -14.119  48.691  1.00  0.00           H  
ATOM   2065  HB2 MET A 140      17.047 -12.689  47.738  1.00  0.00           H  
ATOM   2066  CG  MET A 140      16.438 -12.274  49.731  1.00  0.00           C  
ATOM   2067  HG1 MET A 140      16.740 -12.488  50.744  1.00  0.00           H  
ATOM   2068  HG2 MET A 140      15.419 -12.366  49.380  1.00  0.00           H  
ATOM   2069  SD  MET A 140      16.665 -10.492  49.726  1.00  0.00           S  
ATOM   2070  CE  MET A 140      15.853 -10.104  48.198  1.00  0.00           C  
ATOM   2071  HE1 MET A 140      14.825 -10.465  48.244  1.00  0.00           H  
ATOM   2072  HE2 MET A 140      16.319 -10.615  47.358  1.00  0.00           H  
ATOM   2073  HE3 MET A 140      15.795  -9.024  48.062  1.00  0.00           H  
ATOM   2074  C   MET A 140      19.057 -13.518  50.405  1.00  0.00           C  
ATOM   2075  O   MET A 140      19.021 -14.735  50.589  1.00  0.00           O  
ATOM   2076  N   LEU A 141      19.396 -12.631  51.327  1.00  0.00           N  
ATOM   2077  HN  LEU A 141      19.397 -11.651  51.124  1.00  0.00           H  
ATOM   2078  CA  LEU A 141      19.745 -13.017  52.698  1.00  0.00           C  
ATOM   2079  HA  LEU A 141      19.665 -14.099  52.789  1.00  0.00           H  
ATOM   2080  CB  LEU A 141      21.183 -12.559  52.965  1.00  0.00           C  
ATOM   2081  HB1 LEU A 141      21.281 -11.481  52.818  1.00  0.00           H  
ATOM   2082  HB2 LEU A 141      21.815 -13.019  52.205  1.00  0.00           H  
ATOM   2083  CG  LEU A 141      21.692 -12.966  54.347  1.00  0.00           C  
ATOM   2084  HG  LEU A 141      21.243 -13.882  54.682  1.00  0.00           H  
ATOM   2085  CD1 LEU A 141      23.228 -12.992  54.350  1.00  0.00           C  
ATOM   2086 1HD1 LEU A 141      23.628 -11.977  54.323  1.00  0.00           H  
ATOM   2087 2HD1 LEU A 141      23.659 -13.507  53.494  1.00  0.00           H  
ATOM   2088 3HD1 LEU A 141      23.611 -13.463  55.255  1.00  0.00           H  
ATOM   2089  CD2 LEU A 141      21.189 -12.030  55.416  1.00  0.00           C  
ATOM   2090 1HD2 LEU A 141      20.210 -12.309  55.800  1.00  0.00           H  
ATOM   2091 2HD2 LEU A 141      21.102 -11.015  55.033  1.00  0.00           H  
ATOM   2092 3HD2 LEU A 141      21.850 -12.034  56.277  1.00  0.00           H  
ATOM   2093  C   LEU A 141      18.735 -12.357  53.639  1.00  0.00           C  
ATOM   2094  O   LEU A 141      18.502 -11.150  53.569  1.00  0.00           O  
ATOM   2095  N   SER A 142      18.111 -13.187  54.465  1.00  0.00           N  
ATOM   2096  HN  SER A 142      18.470 -14.116  54.568  1.00  0.00           H  
ATOM   2097  CA  SER A 142      17.010 -12.726  55.320  1.00  0.00           C  
ATOM   2098  HA  SER A 142      16.942 -11.636  55.238  1.00  0.00           H  
ATOM   2099  CB  SER A 142      15.748 -13.354  54.930  1.00  0.00           C  
ATOM   2100  HB1 SER A 142      15.931 -14.423  55.072  1.00  0.00           H  
ATOM   2101  HB2 SER A 142      15.781 -12.970  53.935  1.00  0.00           H  
ATOM   2102  OG  SER A 142      14.604 -13.041  55.656  1.00  0.00           O  
ATOM   2103  HG  SER A 142      14.669 -12.198  56.130  1.00  0.00           H  
ATOM   2104  C   SER A 142      17.224 -13.077  56.783  1.00  0.00           C  
ATOM   2105  O   SER A 142      17.463 -14.231  57.138  1.00  0.00           O  
ATOM   2106  N   VAL A 143      17.083 -12.053  57.614  1.00  0.00           N  
ATOM   2107  HN  VAL A 143      16.837 -11.147  57.261  1.00  0.00           H  
ATOM   2108  CA  VAL A 143      17.098 -12.236  59.074  1.00  0.00           C  
ATOM   2109  HA  VAL A 143      17.594 -13.184  59.297  1.00  0.00           H  
ATOM   2110  CB  VAL A 143      17.845 -11.083  59.730  1.00  0.00           C  
ATOM   2111  HB  VAL A 143      17.336 -10.136  59.537  1.00  0.00           H  
ATOM   2112  CG1 VAL A 143      17.871 -11.356  61.156  1.00  0.00           C  
ATOM   2113 1HG1 VAL A 143      18.347 -12.312  61.381  1.00  0.00           H  
ATOM   2114 2HG1 VAL A 143      16.890 -11.310  61.616  1.00  0.00           H  
ATOM   2115 3HG1 VAL A 143      18.532 -10.564  61.502  1.00  0.00           H  
ATOM   2116  CG2 VAL A 143      19.277 -10.985  59.216  1.00  0.00           C  
ATOM   2117 1HG2 VAL A 143      19.313 -10.779  58.145  1.00  0.00           H  
ATOM   2118 2HG2 VAL A 143      19.843 -11.899  59.399  1.00  0.00           H  
ATOM   2119 3HG2 VAL A 143      19.792 -10.164  59.710  1.00  0.00           H  
ATOM   2120  C   VAL A 143      15.664 -12.283  59.556  1.00  0.00           C  
ATOM   2121  O   VAL A 143      14.911 -11.496  59.210  1.00  0.00           O  
ATOM   2122  N   HIS A 144      15.296 -13.307  60.276  1.00  0.00           N  
ATOM   2123  HN  HIS A 144      16.040 -13.952  60.462  1.00  0.00           H  
ATOM   2124  CA  HIS A 144      13.908 -13.534  60.709  1.00  0.00           C  
ATOM   2125  HA  HIS A 144      13.254 -13.189  59.904  1.00  0.00           H  
ATOM   2126  CB  HIS A 144      13.681 -15.027  60.951  1.00  0.00           C  
ATOM   2127  HB1 HIS A 144      12.685 -15.203  61.363  1.00  0.00           H  
ATOM   2128  HB2 HIS A 144      14.403 -15.430  61.661  1.00  0.00           H  
ATOM   2129  CG  HIS A 144      13.796 -15.792  59.638  1.00  0.00           C  
ATOM   2130  CD2 HIS A 144      14.759 -16.626  59.301  1.00  0.00           C  
ATOM   2131  HD2 HIS A 144      15.625 -16.782  59.862  1.00  0.00           H  
ATOM   2132  ND1 HIS A 144      12.914 -15.759  58.647  1.00  0.00           N  
ATOM   2133  HD1 HIS A 144      12.103 -15.205  58.597  1.00  0.00           H  
ATOM   2134  CE1 HIS A 144      13.328 -16.584  57.702  1.00  0.00           C  
ATOM   2135  HE1 HIS A 144      12.853 -16.819  56.757  1.00  0.00           H  
ATOM   2136  NE2 HIS A 144      14.468 -17.111  58.140  1.00  0.00           N1+
ATOM   2137  HE2 HIS A 144      14.983 -17.858  57.804  1.00  0.00           H  
ATOM   2138  C   HIS A 144      13.557 -12.718  61.948  1.00  0.00           C  
ATOM   2139  O   HIS A 144      12.986 -11.641  61.850  1.00  0.00           O  
ATOM   2140  N   GLY A 145      13.878 -13.276  63.116  1.00  0.00           N  
ATOM   2141  HN  GLY A 145      14.265 -14.193  63.137  1.00  0.00           H  
ATOM   2142  CA  GLY A 145      13.590 -12.603  64.392  1.00  0.00           C  
ATOM   2143  HA1 GLY A 145      13.991 -13.211  65.203  1.00  0.00           H  
ATOM   2144  HA2 GLY A 145      12.508 -12.523  64.502  1.00  0.00           H  
ATOM   2145  C   GLY A 145      14.223 -11.209  64.398  1.00  0.00           C  
ATOM   2146  O   GLY A 145      13.573 -10.211  64.647  1.00  0.00           O  
ATOM   2147  N   SER A 146      15.441 -11.114  63.942  1.00  0.00           N  
ATOM   2148  HN  SER A 146      15.758 -11.832  63.342  1.00  0.00           H  
ATOM   2149  CA  SER A 146      16.259  -9.888  63.969  1.00  0.00           C  
ATOM   2150  HA  SER A 146      16.142  -9.449  64.964  1.00  0.00           H  
ATOM   2151  CB  SER A 146      17.725 -10.081  63.625  1.00  0.00           C  
ATOM   2152  HB1 SER A 146      18.179 -11.017  63.340  1.00  0.00           H  
ATOM   2153  HB2 SER A 146      18.174 -10.199  64.606  1.00  0.00           H  
ATOM   2154  OG  SER A 146      18.424  -8.964  63.478  1.00  0.00           O  
ATOM   2155  HG  SER A 146      17.843  -8.292  63.113  1.00  0.00           H  
ATOM   2156  C   SER A 146      15.649  -8.921  62.999  1.00  0.00           C  
ATOM   2157  O   SER A 146      15.589  -7.730  63.286  1.00  0.00           O  
ATOM   2158  N   GLN A 147      15.179  -9.444  61.871  1.00  0.00           N  
ATOM   2159  HN  GLN A 147      15.162 -10.417  61.673  1.00  0.00           H  
ATOM   2160  CA  GLN A 147      14.564  -8.578  60.860  1.00  0.00           C  
ATOM   2161  HA  GLN A 147      15.262  -7.762  60.659  1.00  0.00           H  
ATOM   2162  CB  GLN A 147      14.198  -9.265  59.634  1.00  0.00           C  
ATOM   2163  HB1 GLN A 147      13.538 -10.086  59.919  1.00  0.00           H  
ATOM   2164  HB2 GLN A 147      15.194  -9.488  59.253  1.00  0.00           H  
ATOM   2165  CG  GLN A 147      13.570  -8.580  58.536  1.00  0.00           C  
ATOM   2166  HG1 GLN A 147      14.353  -7.948  58.282  1.00  0.00           H  
ATOM   2167  HG2 GLN A 147      12.690  -7.992  58.798  1.00  0.00           H  
ATOM   2168  CD  GLN A 147      13.275  -9.558  57.368  1.00  0.00           C  
ATOM   2169  OE1 GLN A 147      14.231 -10.029  56.683  1.00  0.00           O  
ATOM   2170  NE2 GLN A 147      12.051  -9.428  56.866  1.00  0.00           N  
ATOM   2171 1HE2 GLN A 147      11.930  -9.641  55.901  1.00  0.00           H  
ATOM   2172 2HE2 GLN A 147      11.319  -9.025  57.411  1.00  0.00           H  
ATOM   2173  C   GLN A 147      13.271  -7.965  61.374  1.00  0.00           C  
ATOM   2174  O   GLN A 147      12.998  -6.796  61.117  1.00  0.00           O  
ATOM   2175  N   HIS A 148      12.508  -8.757  62.120  1.00  0.00           N  
ATOM   2176  HN  HIS A 148      12.791  -9.707  62.237  1.00  0.00           H  
ATOM   2177  CA  HIS A 148      11.242  -8.280  62.693  1.00  0.00           C  
ATOM   2178  HA  HIS A 148      10.667  -7.840  61.875  1.00  0.00           H  
ATOM   2179  CB  HIS A 148      10.468  -9.431  63.337  1.00  0.00           C  
ATOM   2180  HB1 HIS A 148       9.601  -9.045  63.876  1.00  0.00           H  
ATOM   2181  HB2 HIS A 148      11.084  -9.955  64.069  1.00  0.00           H  
ATOM   2182  CG  HIS A 148       9.967 -10.414  62.279  1.00  0.00           C  
ATOM   2183  CD2 HIS A 148      10.389 -11.656  62.091  1.00  0.00           C  
ATOM   2184  HD2 HIS A 148      11.094 -12.170  62.713  1.00  0.00           H  
ATOM   2185  ND1 HIS A 148       8.932 -10.218  61.470  1.00  0.00           N  
ATOM   2186  HD1 HIS A 148       8.411  -9.390  61.396  1.00  0.00           H  
ATOM   2187  CE1 HIS A 148       8.727 -11.337  60.782  1.00  0.00           C  
ATOM   2188  HE1 HIS A 148       7.956 -11.494  60.041  1.00  0.00           H  
ATOM   2189  NE2 HIS A 148       9.638 -12.227  61.163  1.00  0.00           N  
ATOM   2190  C   HIS A 148      11.493  -7.186  63.726  1.00  0.00           C  
ATOM   2191  O   HIS A 148      10.761  -6.224  63.786  1.00  0.00           O  
ATOM   2192  N   SER A 149      12.562  -7.340  64.494  1.00  0.00           N  
ATOM   2193  HN  SER A 149      13.155  -8.122  64.312  1.00  0.00           H  
ATOM   2194  CA  SER A 149      12.926  -6.348  65.517  1.00  0.00           C  
ATOM   2195  HA  SER A 149      12.043  -6.166  66.132  1.00  0.00           H  
ATOM   2196  CB  SER A 149      14.092  -6.865  66.362  1.00  0.00           C  
ATOM   2197  HB1 SER A 149      14.355  -6.122  67.119  1.00  0.00           H  
ATOM   2198  HB2 SER A 149      14.991  -7.033  65.759  1.00  0.00           H  
ATOM   2199  OG  SER A 149      13.704  -8.064  67.036  1.00  0.00           O  
ATOM   2200  HG  SER A 149      13.352  -8.679  66.394  1.00  0.00           H  
ATOM   2201  C   SER A 149      13.332  -5.038  64.844  1.00  0.00           C  
ATOM   2202  O   SER A 149      12.926  -3.955  65.260  1.00  0.00           O  
ATOM   2203  N   GLY A 150      14.089  -5.184  63.761  1.00  0.00           N  
ATOM   2204  HN  GLY A 150      14.407  -6.074  63.431  1.00  0.00           H  
ATOM   2205  CA  GLY A 150      14.561  -4.000  63.067  1.00  0.00           C  
ATOM   2206  HA1 GLY A 150      14.499  -4.773  62.359  1.00  0.00           H  
ATOM   2207  HA2 GLY A 150      15.533  -3.585  63.331  1.00  0.00           H  
ATOM   2208  C   GLY A 150      13.449  -3.213  62.403  1.00  0.00           C  
ATOM   2209  O   GLY A 150      13.485  -1.989  62.403  1.00  0.00           O  
ATOM   2210  N   MET A 151      12.461  -3.932  61.877  1.00  0.00           N  
ATOM   2211  HN  MET A 151      12.707  -4.879  61.674  1.00  0.00           H  
ATOM   2212  CA  MET A 151      11.308  -3.284  61.235  1.00  0.00           C  
ATOM   2213  HA  MET A 151      11.695  -2.448  60.647  1.00  0.00           H  
ATOM   2214  CB  MET A 151      10.579  -4.271  60.325  1.00  0.00           C  
ATOM   2215  HB1 MET A 151       9.689  -3.791  59.918  1.00  0.00           H  
ATOM   2216  HB2 MET A 151      10.243  -5.135  60.899  1.00  0.00           H  
ATOM   2217  CG  MET A 151      11.481  -4.731  59.176  1.00  0.00           C  
ATOM   2218  HG1 MET A 151      12.379  -5.227  59.530  1.00  0.00           H  
ATOM   2219  HG2 MET A 151      11.835  -3.852  58.634  1.00  0.00           H  
ATOM   2220  SD  MET A 151      10.624  -5.815  57.978  1.00  0.00           S  
ATOM   2221  CE  MET A 151       9.382  -4.688  57.377  1.00  0.00           C  
ATOM   2222  HE1 MET A 151       9.808  -3.688  57.285  1.00  0.00           H  
ATOM   2223  HE2 MET A 151       8.530  -4.649  58.054  1.00  0.00           H  
ATOM   2224  HE3 MET A 151       9.056  -4.990  56.382  1.00  0.00           H  
ATOM   2225  C   MET A 151      10.343  -2.725  62.280  1.00  0.00           C  
ATOM   2226  O   MET A 151       9.776  -1.656  62.100  1.00  0.00           O  
ATOM   2227  N   ILE A 152      10.180  -3.460  63.376  1.00  0.00           N  
ATOM   2228  HN  ILE A 152      10.720  -4.297  63.456  1.00  0.00           H  
ATOM   2229  CA  ILE A 152       9.277  -3.042  64.461  1.00  0.00           C  
ATOM   2230  HA  ILE A 152       8.288  -2.906  64.020  1.00  0.00           H  
ATOM   2231  CB  ILE A 152       9.258  -4.096  65.570  1.00  0.00           C  
ATOM   2232  HB  ILE A 152      10.284  -4.269  65.901  1.00  0.00           H  
ATOM   2233  CG2 ILE A 152       8.422  -3.602  66.760  1.00  0.00           C  
ATOM   2234 1HG2 ILE A 152       7.387  -3.418  66.472  1.00  0.00           H  
ATOM   2235 2HG2 ILE A 152       8.812  -2.675  67.179  1.00  0.00           H  
ATOM   2236 3HG2 ILE A 152       8.427  -4.307  67.588  1.00  0.00           H  
ATOM   2237  CG1 ILE A 152       8.680  -5.409  65.048  1.00  0.00           C  
ATOM   2238 1HG1 ILE A 152       8.806  -5.684  64.011  1.00  0.00           H  
ATOM   2239 2HG1 ILE A 152       7.619  -5.182  64.937  1.00  0.00           H  
ATOM   2240  CD1 ILE A 152       8.666  -6.496  66.125  1.00  0.00           C  
ATOM   2241 1HD1 ILE A 152       8.001  -6.267  66.956  1.00  0.00           H  
ATOM   2242 2HD1 ILE A 152       9.669  -6.659  66.519  1.00  0.00           H  
ATOM   2243 3HD1 ILE A 152       8.326  -7.439  65.698  1.00  0.00           H  
ATOM   2244  C   ILE A 152       9.747  -1.695  65.023  1.00  0.00           C  
ATOM   2245  O   ILE A 152       8.951  -0.780  65.215  1.00  0.00           O  
ATOM   2246  N   VAL A 153      11.053  -1.606  65.242  1.00  0.00           N  
ATOM   2247  HN  VAL A 153      11.662  -2.368  65.011  1.00  0.00           H  
ATOM   2248  CA  VAL A 153      11.686  -0.343  65.645  1.00  0.00           C  
ATOM   2249  HA  VAL A 153      10.921   0.377  65.942  1.00  0.00           H  
ATOM   2250  CB  VAL A 153      12.672  -0.595  66.791  1.00  0.00           C  
ATOM   2251  HB  VAL A 153      13.430  -1.308  66.459  1.00  0.00           H  
ATOM   2252  CG1 VAL A 153      13.379   0.709  67.184  1.00  0.00           C  
ATOM   2253 1HG1 VAL A 153      12.661   1.490  67.434  1.00  0.00           H  
ATOM   2254 2HG1 VAL A 153      14.027   1.099  66.398  1.00  0.00           H  
ATOM   2255 3HG1 VAL A 153      14.018   0.555  68.052  1.00  0.00           H  
ATOM   2256  CG2 VAL A 153      11.948  -1.190  68.000  1.00  0.00           C  
ATOM   2257 1HG2 VAL A 153      11.512  -2.161  67.763  1.00  0.00           H  
ATOM   2258 2HG2 VAL A 153      11.145  -0.535  68.339  1.00  0.00           H  
ATOM   2259 3HG2 VAL A 153      12.637  -1.338  68.831  1.00  0.00           H  
ATOM   2260  C   VAL A 153      12.427   0.182  64.415  1.00  0.00           C  
ATOM   2261  O   VAL A 153      13.653   0.104  64.319  1.00  0.00           O  
ATOM   2262  N   ASN A 154      11.637   0.750  63.513  1.00  0.00           N  
ATOM   2263  HN  ASN A 154      10.652   0.732  63.681  1.00  0.00           H  
ATOM   2264  CA  ASN A 154      12.120   1.188  62.195  1.00  0.00           C  
ATOM   2265  HA  ASN A 154      12.433   0.281  61.673  1.00  0.00           H  
ATOM   2266  CB  ASN A 154      10.998   1.877  61.414  1.00  0.00           C  
ATOM   2267  HB1 ASN A 154      11.316   2.434  60.549  1.00  0.00           H  
ATOM   2268  HB2 ASN A 154      10.573   2.646  62.059  1.00  0.00           H  
ATOM   2269  CG  ASN A 154       9.858   0.918  61.080  1.00  0.00           C  
ATOM   2270  OD1 ASN A 154       8.817   0.921  61.730  1.00  0.00           O  
ATOM   2271  ND2 ASN A 154      10.088   0.107  60.052  1.00  0.00           N  
ATOM   2272 1HD2 ASN A 154       9.489  -0.676  59.924  1.00  0.00           H  
ATOM   2273 2HD2 ASN A 154      10.889   0.292  59.472  1.00  0.00           H  
ATOM   2274  C   ASN A 154      13.316   2.137  62.289  1.00  0.00           C  
ATOM   2275  O   ASN A 154      13.205   3.266  62.765  1.00  0.00           O  
ATOM   2276  N   ASP A 155      14.456   1.616  61.848  1.00  0.00           N  
ATOM   2277  HN  ASP A 155      14.464   0.631  61.667  1.00  0.00           H  
ATOM   2278  CA  ASP A 155      15.660   2.427  61.619  1.00  0.00           C  
ATOM   2279  HA  ASP A 155      15.452   3.459  61.909  1.00  0.00           H  
ATOM   2280  CB  ASP A 155      16.849   1.874  62.409  1.00  0.00           C  
ATOM   2281  HB1 ASP A 155      17.761   2.420  62.172  1.00  0.00           H  
ATOM   2282  HB2 ASP A 155      17.008   0.825  62.153  1.00  0.00           H  
ATOM   2283  CG  ASP A 155      16.613   1.979  63.919  1.00  0.00           C  
ATOM   2284  OD1 ASP A 155      15.820   2.862  64.311  1.00  0.00           O  
ATOM   2285  OD2 ASP A 155      17.268   1.204  64.647  1.00  0.00           O1-
ATOM   2286  C   ASP A 155      15.950   2.374  60.126  1.00  0.00           C  
ATOM   2287  O   ASP A 155      16.195   1.305  59.567  1.00  0.00           O  
ATOM   2288  N   THR A 156      15.888   3.539  59.501  1.00  0.00           N  
ATOM   2289  HN  THR A 156      15.508   4.274  60.057  1.00  0.00           H  
ATOM   2290  CA  THR A 156      16.010   3.660  58.035  1.00  0.00           C  
ATOM   2291  HA  THR A 156      15.128   3.201  57.591  1.00  0.00           H  
ATOM   2292  CB  THR A 156      16.104   5.140  57.660  1.00  0.00           C  
ATOM   2293  HB  THR A 156      16.202   5.231  56.575  1.00  0.00           H  
ATOM   2294  OG1 THR A 156      17.280   5.696  58.258  1.00  0.00           O  
ATOM   2295  HG1 THR A 156      17.183   5.665  59.204  1.00  0.00           H  
ATOM   2296  CG2 THR A 156      14.856   5.900  58.122  1.00  0.00           C  
ATOM   2297 1HG2 THR A 156      14.684   5.856  59.198  1.00  0.00           H  
ATOM   2298 2HG2 THR A 156      13.967   5.483  57.646  1.00  0.00           H  
ATOM   2299 3HG2 THR A 156      14.914   6.951  57.838  1.00  0.00           H  
ATOM   2300  C   THR A 156      17.268   2.943  57.531  1.00  0.00           C  
ATOM   2301  O   THR A 156      17.256   2.299  56.487  1.00  0.00           O  
ATOM   2302  N   GLY A 157      18.322   3.027  58.347  1.00  0.00           N  
ATOM   2303  HN  GLY A 157      18.166   3.543  59.185  1.00  0.00           H  
ATOM   2304  CA  GLY A 157      19.650   2.508  57.995  1.00  0.00           C  
ATOM   2305  HA1 GLY A 157      20.342   2.840  58.767  1.00  0.00           H  
ATOM   2306  HA2 GLY A 157      19.938   2.953  57.042  1.00  0.00           H  
ATOM   2307  C   GLY A 157      19.686   0.980  57.882  1.00  0.00           C  
ATOM   2308  O   GLY A 157      20.543   0.428  57.197  1.00  0.00           O  
ATOM   2309  N   HIS A 158      18.770   0.312  58.577  1.00  0.00           N  
ATOM   2310  HN  HIS A 158      17.992   0.793  58.990  1.00  0.00           H  
ATOM   2311  CA  HIS A 158      18.794  -1.158  58.657  1.00  0.00           C  
ATOM   2312  HA  HIS A 158      19.675  -1.536  58.133  1.00  0.00           H  
ATOM   2313  CB  HIS A 158      18.855  -1.599  60.121  1.00  0.00           C  
ATOM   2314  HB1 HIS A 158      18.803  -2.688  60.191  1.00  0.00           H  
ATOM   2315  HB2 HIS A 158      17.985  -1.223  60.665  1.00  0.00           H  
ATOM   2316  CG  HIS A 158      20.138  -1.119  60.804  1.00  0.00           C  
ATOM   2317  CD2 HIS A 158      20.226  -0.158  61.719  1.00  0.00           C  
ATOM   2318  HD2 HIS A 158      19.406   0.466  62.056  1.00  0.00           H  
ATOM   2319  ND1 HIS A 158      21.335  -1.686  60.687  1.00  0.00           N  
ATOM   2320  HD1 HIS A 158      21.543  -2.415  60.059  1.00  0.00           H  
ATOM   2321  CE1 HIS A 158      22.162  -1.082  61.535  1.00  0.00           C  
ATOM   2322  HE1 HIS A 158      23.210  -1.322  61.662  1.00  0.00           H  
ATOM   2323  NE2 HIS A 158      21.476  -0.137  62.173  1.00  0.00           N1+
ATOM   2324  HE2 HIS A 158      21.794   0.473  62.873  1.00  0.00           H  
ATOM   2325  C   HIS A 158      17.586  -1.811  57.985  1.00  0.00           C  
ATOM   2326  O   HIS A 158      17.550  -3.031  57.821  1.00  0.00           O  
ATOM   2327  N   GLU A 159      16.614  -0.994  57.596  1.00  0.00           N  
ATOM   2328  HN  GLU A 159      16.606  -0.025  57.845  1.00  0.00           H  
ATOM   2329  CA  GLU A 159      15.346  -1.505  57.051  1.00  0.00           C  
ATOM   2330  HA  GLU A 159      14.918  -2.154  57.820  1.00  0.00           H  
ATOM   2331  CB  GLU A 159      14.396  -0.352  56.750  1.00  0.00           C  
ATOM   2332  HB1 GLU A 159      13.469  -0.760  56.342  1.00  0.00           H  
ATOM   2333  HB2 GLU A 159      14.813   0.299  55.978  1.00  0.00           H  
ATOM   2334  CG  GLU A 159      14.054   0.445  58.008  1.00  0.00           C  
ATOM   2335  HG1 GLU A 159      14.921   1.049  58.040  1.00  0.00           H  
ATOM   2336  HG2 GLU A 159      13.869  -0.120  58.924  1.00  0.00           H  
ATOM   2337  CD  GLU A 159      13.027   1.531  57.709  1.00  0.00           C  
ATOM   2338  OE1 GLU A 159      12.967   1.951  56.532  1.00  0.00           O  
ATOM   2339  OE2 GLU A 159      12.305   1.905  58.656  1.00  0.00           O1-
ATOM   2340  C   GLU A 159      15.530  -2.335  55.777  1.00  0.00           C  
ATOM   2341  O   GLU A 159      14.887  -3.368  55.615  1.00  0.00           O  
ATOM   2342  N   THR A 160      16.429  -1.893  54.900  1.00  0.00           N  
ATOM   2343  HN  THR A 160      16.971  -1.109  55.194  1.00  0.00           H  
ATOM   2344  CA  THR A 160      16.586  -2.542  53.587  1.00  0.00           C  
ATOM   2345  HA  THR A 160      15.600  -2.543  53.120  1.00  0.00           H  
ATOM   2346  CB  THR A 160      17.584  -1.777  52.718  1.00  0.00           C  
ATOM   2347  HB  THR A 160      18.548  -1.704  53.238  1.00  0.00           H  
ATOM   2348  OG1 THR A 160      17.084  -0.459  52.476  1.00  0.00           O  
ATOM   2349  HG1 THR A 160      16.867  -0.029  53.301  1.00  0.00           H  
ATOM   2350  CG2 THR A 160      17.837  -2.511  51.397  1.00  0.00           C  
ATOM   2351 1HG2 THR A 160      16.900  -2.724  50.883  1.00  0.00           H  
ATOM   2352 2HG2 THR A 160      18.366  -3.453  51.546  1.00  0.00           H  
ATOM   2353 3HG2 THR A 160      18.451  -1.898  50.738  1.00  0.00           H  
ATOM   2354  C   THR A 160      17.031  -4.000  53.736  1.00  0.00           C  
ATOM   2355  O   THR A 160      16.458  -4.893  53.121  1.00  0.00           O  
ATOM   2356  N   ASP A 161      18.056  -4.208  54.558  1.00  0.00           N  
ATOM   2357  HN  ASP A 161      18.491  -3.468  55.069  1.00  0.00           H  
ATOM   2358  CA  ASP A 161      18.585  -5.562  54.781  1.00  0.00           C  
ATOM   2359  HA  ASP A 161      18.801  -5.948  53.791  1.00  0.00           H  
ATOM   2360  CB  ASP A 161      19.838  -5.502  55.654  1.00  0.00           C  
ATOM   2361  HB1 ASP A 161      20.202  -6.507  55.872  1.00  0.00           H  
ATOM   2362  HB2 ASP A 161      19.622  -5.031  56.615  1.00  0.00           H  
ATOM   2363  CG  ASP A 161      20.969  -4.748  54.950  1.00  0.00           C  
ATOM   2364  OD1 ASP A 161      21.413  -5.244  53.894  1.00  0.00           O  
ATOM   2365  OD2 ASP A 161      21.364  -3.692  55.487  1.00  0.00           O1-
ATOM   2366  C   ASP A 161      17.532  -6.457  55.438  1.00  0.00           C  
ATOM   2367  O   ASP A 161      17.409  -7.631  55.104  1.00  0.00           O  
ATOM   2368  N   GLU A 162      16.773  -5.868  56.360  1.00  0.00           N  
ATOM   2369  HN  GLU A 162      16.935  -4.909  56.604  1.00  0.00           H  
ATOM   2370  CA  GLU A 162      15.734  -6.606  57.085  1.00  0.00           C  
ATOM   2371  HA  GLU A 162      16.211  -7.512  57.463  1.00  0.00           H  
ATOM   2372  CB  GLU A 162      15.161  -5.755  58.212  1.00  0.00           C  
ATOM   2373  HB1 GLU A 162      14.267  -6.107  58.718  1.00  0.00           H  
ATOM   2374  HB2 GLU A 162      14.822  -4.814  57.774  1.00  0.00           H  
ATOM   2375  CG  GLU A 162      16.244  -5.412  59.233  1.00  0.00           C  
ATOM   2376  HG1 GLU A 162      17.088  -4.880  58.826  1.00  0.00           H  
ATOM   2377  HG2 GLU A 162      16.665  -6.347  59.601  1.00  0.00           H  
ATOM   2378  CD  GLU A 162      15.668  -4.675  60.425  1.00  0.00           C  
ATOM   2379  OE1 GLU A 162      14.616  -4.027  60.241  1.00  0.00           O  
ATOM   2380  OE2 GLU A 162      16.325  -4.808  61.480  1.00  0.00           O1-
ATOM   2381  C   GLU A 162      14.639  -6.977  56.125  1.00  0.00           C  
ATOM   2382  O   GLU A 162      14.154  -7.932  56.102  1.00  0.00           O  
ATOM   2383  N   ASN A 163      14.262  -6.177  55.189  1.00  0.00           N  
ATOM   2384  HN  ASN A 163      14.667  -5.262  55.217  1.00  0.00           H  
ATOM   2385  CA  ASN A 163      13.266  -6.525  54.156  1.00  0.00           C  
ATOM   2386  HA  ASN A 163      12.400  -6.963  54.654  1.00  0.00           H  
ATOM   2387  CB  ASN A 163      12.883  -5.269  53.372  1.00  0.00           C  
ATOM   2388  HB1 ASN A 163      12.136  -5.504  52.615  1.00  0.00           H  
ATOM   2389  HB2 ASN A 163      13.759  -4.876  52.854  1.00  0.00           H  
ATOM   2390  CG  ASN A 163      12.321  -4.173  54.276  1.00  0.00           C  
ATOM   2391  OD1 ASN A 163      11.803  -4.438  55.355  1.00  0.00           O  
ATOM   2392  ND2 ASN A 163      12.453  -2.937  53.807  1.00  0.00           N  
ATOM   2393 1HD2 ASN A 163      12.173  -2.212  54.437  1.00  0.00           H  
ATOM   2394 2HD2 ASN A 163      12.850  -2.728  52.919  1.00  0.00           H  
ATOM   2395  C   ASN A 163      13.902  -7.542  53.210  1.00  0.00           C  
ATOM   2396  O   ASN A 163      13.646  -7.536  52.007  1.00  0.00           O  
ATOM   2397  N   ARG A 164      14.698  -8.445  53.784  1.00  0.00           N  
ATOM   2398  HN  ARG A 164      14.960  -8.545  54.729  1.00  0.00           H  
ATOM   2399  CA  ARG A 164      15.641  -9.282  53.058  1.00  0.00           C  
ATOM   2400  HA  ARG A 164      16.269  -9.750  53.817  1.00  0.00           H  
ATOM   2401  CB  ARG A 164      14.916 -10.308  52.192  1.00  0.00           C  
ATOM   2402  HB1 ARG A 164      15.715 -10.861  51.748  1.00  0.00           H  
ATOM   2403  HB2 ARG A 164      14.278  -9.876  51.420  1.00  0.00           H  
ATOM   2404  CG  ARG A 164      14.257 -11.399  53.010  1.00  0.00           C  
ATOM   2405  HG1 ARG A 164      13.353 -10.914  53.382  1.00  0.00           H  
ATOM   2406  HG2 ARG A 164      14.729 -11.486  53.952  1.00  0.00           H  
ATOM   2407  CD  ARG A 164      13.680 -12.510  52.131  1.00  0.00           C  
ATOM   2408  HD1 ARG A 164      13.021 -12.094  51.367  1.00  0.00           H  
ATOM   2409  HD2 ARG A 164      13.094 -13.226  52.710  1.00  0.00           H  
ATOM   2410  NE  ARG A 164      14.733 -13.217  51.415  1.00  0.00           N  
ATOM   2411  HE  ARG A 164      14.605 -13.105  50.442  1.00  0.00           H  
ATOM   2412  CZ  ARG A 164      15.461 -14.245  51.851  1.00  0.00           C  
ATOM   2413  NH1 ARG A 164      15.165 -14.801  52.991  1.00  0.00           N1+
ATOM   2414 1HH1 ARG A 164      15.600 -15.650  53.297  1.00  0.00           H  
ATOM   2415 2HH1 ARG A 164      14.476 -14.370  53.583  1.00  0.00           H  
ATOM   2416  NH2 ARG A 164      16.384 -14.831  51.102  1.00  0.00           N  
ATOM   2417 1HH2 ARG A 164      16.962 -15.583  51.428  1.00  0.00           H  
ATOM   2418 2HH2 ARG A 164      16.544 -14.542  50.162  1.00  0.00           H  
ATOM   2419  C   ARG A 164      16.508  -8.374  52.183  1.00  0.00           C  
ATOM   2420  O   ARG A 164      16.031  -7.419  51.571  1.00  0.00           O  
ATOM   2421  N   ALA A 165      17.789  -8.704  52.127  1.00  0.00           N  
ATOM   2422  HN  ALA A 165      18.116  -9.426  52.738  1.00  0.00           H  
ATOM   2423  CA  ALA A 165      18.744  -7.953  51.301  1.00  0.00           C  
ATOM   2424  HA  ALA A 165      18.260  -7.044  50.937  1.00  0.00           H  
ATOM   2425  CB  ALA A 165      19.962  -7.579  52.144  1.00  0.00           C  
ATOM   2426  HB1 ALA A 165      20.810  -8.249  51.991  1.00  0.00           H  
ATOM   2427  HB2 ALA A 165      19.750  -7.642  53.210  1.00  0.00           H  
ATOM   2428  HB3 ALA A 165      20.305  -6.567  51.927  1.00  0.00           H  
ATOM   2429  C   ALA A 165      19.179  -8.838  50.135  1.00  0.00           C  
ATOM   2430  O   ALA A 165      19.559  -9.995  50.328  1.00  0.00           O  
ATOM   2431  N   LYS A 166      19.143  -8.257  48.944  1.00  0.00           N  
ATOM   2432  HN  LYS A 166      18.918  -7.285  48.959  1.00  0.00           H  
ATOM   2433  CA  LYS A 166      19.485  -8.986  47.712  1.00  0.00           C  
ATOM   2434  HA  LYS A 166      19.464 -10.054  47.924  1.00  0.00           H  
ATOM   2435  CB  LYS A 166      18.462  -8.688  46.616  1.00  0.00           C  
ATOM   2436  HB1 LYS A 166      17.483  -9.016  46.892  1.00  0.00           H  
ATOM   2437  HB2 LYS A 166      18.726  -9.265  45.729  1.00  0.00           H  
ATOM   2438  CG  LYS A 166      18.394  -7.200  46.285  1.00  0.00           C  
ATOM   2439  HG1 LYS A 166      19.292  -6.614  46.188  1.00  0.00           H  
ATOM   2440  HG2 LYS A 166      17.981  -6.729  47.181  1.00  0.00           H  
ATOM   2441  CD  LYS A 166      17.339  -6.942  45.183  1.00  0.00           C  
ATOM   2442  HD1 LYS A 166      16.372  -7.088  45.673  1.00  0.00           H  
ATOM   2443  HD2 LYS A 166      17.241  -7.679  44.383  1.00  0.00           H  
ATOM   2444  CE  LYS A 166      17.356  -5.482  44.746  1.00  0.00           C  
ATOM   2445  HE1 LYS A 166      17.143  -4.838  45.605  1.00  0.00           H  
ATOM   2446  HE2 LYS A 166      16.555  -5.298  44.025  1.00  0.00           H  
ATOM   2447  NZ  LYS A 166      18.628  -5.027  44.150  1.00  0.00           N1+
ATOM   2448  HZ1 LYS A 166      18.890  -5.510  43.267  1.00  0.00           H  
ATOM   2449  HZ2 LYS A 166      19.391  -4.996  44.859  1.00  0.00           H  
ATOM   2450  HZ3 LYS A 166      18.469  -4.027  43.889  1.00  0.00           H  
ATOM   2451  C   LYS A 166      20.886  -8.593  47.237  1.00  0.00           C  
ATOM   2452  O   LYS A 166      21.120  -7.468  46.797  1.00  0.00           O  
ATOM   2453  N   VAL A 167      21.817  -9.503  47.454  1.00  0.00           N  
ATOM   2454  HN  VAL A 167      21.600 -10.311  47.994  1.00  0.00           H  
ATOM   2455  CA  VAL A 167      23.209  -9.328  47.021  1.00  0.00           C  
ATOM   2456  HA  VAL A 167      23.476  -8.277  47.158  1.00  0.00           H  
ATOM   2457  CB  VAL A 167      24.118 -10.216  47.862  1.00  0.00           C  
ATOM   2458  HB  VAL A 167      23.728 -11.147  47.947  1.00  0.00           H  
ATOM   2459  CG1 VAL A 167      25.516 -10.163  47.331  1.00  0.00           C  
ATOM   2460 1HG1 VAL A 167      25.854  -9.134  47.255  1.00  0.00           H  
ATOM   2461 2HG1 VAL A 167      25.599 -10.595  46.336  1.00  0.00           H  
ATOM   2462 3HG1 VAL A 167      26.170 -10.779  47.925  1.00  0.00           H  
ATOM   2463  CG2 VAL A 167      24.051  -9.843  49.339  1.00  0.00           C  
ATOM   2464 1HG2 VAL A 167      23.078 -10.073  49.776  1.00  0.00           H  
ATOM   2465 2HG2 VAL A 167      24.207  -8.771  49.464  1.00  0.00           H  
ATOM   2466 3HG2 VAL A 167      24.805 -10.314  49.962  1.00  0.00           H  
ATOM   2467  C   VAL A 167      23.340  -9.700  45.540  1.00  0.00           C  
ATOM   2468  O   VAL A 167      22.735 -10.665  45.077  1.00  0.00           O  
ATOM   2469  N   GLU A 168      24.179  -8.944  44.844  1.00  0.00           N  
ATOM   2470  HN  GLU A 168      24.826  -8.332  45.303  1.00  0.00           H  
ATOM   2471  CA  GLU A 168      24.519  -9.244  43.448  1.00  0.00           C  
ATOM   2472  HA  GLU A 168      23.815  -9.979  43.058  1.00  0.00           H  
ATOM   2473  CB  GLU A 168      24.433  -7.958  42.623  1.00  0.00           C  
ATOM   2474  HB1 GLU A 168      25.229  -7.329  43.027  1.00  0.00           H  
ATOM   2475  HB2 GLU A 168      23.677  -7.247  42.810  1.00  0.00           H  
ATOM   2476  CG  GLU A 168      24.742  -8.175  41.140  1.00  0.00           C  
ATOM   2477  HG1 GLU A 168      24.469  -7.293  40.562  1.00  0.00           H  
ATOM   2478  HG2 GLU A 168      24.169  -9.014  40.740  1.00  0.00           H  
ATOM   2479  CD  GLU A 168      26.230  -8.401  40.907  1.00  0.00           C  
ATOM   2480  OE1 GLU A 168      27.041  -7.845  41.667  1.00  0.00           O  
ATOM   2481  OE2 GLU A 168      26.470  -9.103  39.968  1.00  0.00           O1-
ATOM   2482  C   GLU A 168      25.933  -9.829  43.421  1.00  0.00           C  
ATOM   2483  O   GLU A 168      26.869  -9.247  43.966  1.00  0.00           O  
ATOM   2484  N   ILE A 169      26.031 -11.014  42.832  1.00  0.00           N  
ATOM   2485  HN  ILE A 169      25.299 -11.321  42.229  1.00  0.00           H  
ATOM   2486  CA  ILE A 169      27.301 -11.750  42.743  1.00  0.00           C  
ATOM   2487  HA  ILE A 169      28.100 -11.144  43.176  1.00  0.00           H  
ATOM   2488  CB  ILE A 169      27.155 -13.099  43.458  1.00  0.00           C  
ATOM   2489  HB  ILE A 169      26.338 -13.646  43.022  1.00  0.00           H  
ATOM   2490  CG2 ILE A 169      28.434 -13.936  43.302  1.00  0.00           C  
ATOM   2491 1HG2 ILE A 169      29.312 -13.443  43.715  1.00  0.00           H  
ATOM   2492 2HG2 ILE A 169      28.659 -14.163  42.260  1.00  0.00           H  
ATOM   2493 3HG2 ILE A 169      28.318 -14.900  43.784  1.00  0.00           H  
ATOM   2494  CG1 ILE A 169      26.806 -12.904  44.937  1.00  0.00           C  
ATOM   2495 1HG1 ILE A 169      26.680 -13.880  45.407  1.00  0.00           H  
ATOM   2496 2HG1 ILE A 169      25.849 -12.394  45.040  1.00  0.00           H  
ATOM   2497  CD1 ILE A 169      27.906 -12.132  45.677  1.00  0.00           C  
ATOM   2498 1HD1 ILE A 169      28.028 -11.113  45.310  1.00  0.00           H  
ATOM   2499 2HD1 ILE A 169      28.871 -12.629  45.618  1.00  0.00           H  
ATOM   2500 3HD1 ILE A 169      27.671 -12.059  46.738  1.00  0.00           H  
ATOM   2501  C   ILE A 169      27.652 -11.995  41.277  1.00  0.00           C  
ATOM   2502  O   ILE A 169      26.815 -12.446  40.498  1.00  0.00           O  
ATOM   2503  N   THR A 170      28.899 -11.704  40.946  1.00  0.00           N  
ATOM   2504  HN  THR A 170      29.515 -11.245  41.592  1.00  0.00           H  
ATOM   2505  CA  THR A 170      29.439 -11.963  39.606  1.00  0.00           C  
ATOM   2506  HA  THR A 170      28.748 -12.643  39.111  1.00  0.00           H  
ATOM   2507  CB  THR A 170      29.582 -10.672  38.804  1.00  0.00           C  
ATOM   2508  HB  THR A 170      29.985 -10.940  37.822  1.00  0.00           H  
ATOM   2509  OG1 THR A 170      30.491  -9.802  39.460  1.00  0.00           O  
ATOM   2510  HG1 THR A 170      30.724  -9.061  38.897  1.00  0.00           H  
ATOM   2511  CG2 THR A 170      28.274 -10.028  38.565  1.00  0.00           C  
ATOM   2512 1HG2 THR A 170      27.440 -10.679  38.815  1.00  0.00           H  
ATOM   2513 2HG2 THR A 170      28.194  -9.871  37.491  1.00  0.00           H  
ATOM   2514 3HG2 THR A 170      28.320  -9.011  38.944  1.00  0.00           H  
ATOM   2515  C   THR A 170      30.819 -12.608  39.753  1.00  0.00           C  
ATOM   2516  O   THR A 170      31.458 -12.486  40.797  1.00  0.00           O  
ATOM   2517  N   PRO A 171      31.252 -13.301  38.704  1.00  0.00           N  
ATOM   2518  CD  PRO A 171      30.445 -13.614  37.510  1.00  0.00           C  
ATOM   2519  HD1 PRO A 171      30.358 -12.747  36.856  1.00  0.00           H  
ATOM   2520  HD2 PRO A 171      29.447 -13.980  37.750  1.00  0.00           H  
ATOM   2521  CA  PRO A 171      32.557 -13.978  38.663  1.00  0.00           C  
ATOM   2522  HA  PRO A 171      32.541 -14.832  39.342  1.00  0.00           H  
ATOM   2523  CB  PRO A 171      32.685 -14.417  37.206  1.00  0.00           C  
ATOM   2524  HB1 PRO A 171      33.342 -15.278  37.087  1.00  0.00           H  
ATOM   2525  HB2 PRO A 171      33.065 -13.612  36.575  1.00  0.00           H  
ATOM   2526  CG  PRO A 171      31.238 -14.714  36.815  1.00  0.00           C  
ATOM   2527  HG1 PRO A 171      31.079 -14.717  35.736  1.00  0.00           H  
ATOM   2528  HG2 PRO A 171      30.938 -15.689  37.203  1.00  0.00           H  
ATOM   2529  C   PRO A 171      33.695 -13.032  39.068  1.00  0.00           C  
ATOM   2530  O   PRO A 171      34.545 -13.403  39.873  1.00  0.00           O  
ATOM   2531  N   ASN A 172      33.684 -11.816  38.525  1.00  0.00           N  
ATOM   2532  HN  ASN A 172      32.864 -11.553  38.018  1.00  0.00           H  
ATOM   2533  CA  ASN A 172      34.743 -10.837  38.833  1.00  0.00           C  
ATOM   2534  HA  ASN A 172      35.681 -11.391  38.894  1.00  0.00           H  
ATOM   2535  CB  ASN A 172      34.862  -9.789  37.724  1.00  0.00           C  
ATOM   2536  HB1 ASN A 172      35.111 -10.278  36.783  1.00  0.00           H  
ATOM   2537  HB2 ASN A 172      35.671  -9.094  37.949  1.00  0.00           H  
ATOM   2538  CG  ASN A 172      33.578  -8.982  37.540  1.00  0.00           C  
ATOM   2539  OD1 ASN A 172      32.800  -8.798  38.455  1.00  0.00           O  
ATOM   2540  ND2 ASN A 172      33.384  -8.511  36.319  1.00  0.00           N  
ATOM   2541 1HD2 ASN A 172      32.552  -7.974  36.173  1.00  0.00           H  
ATOM   2542 2HD2 ASN A 172      33.999  -8.666  35.550  1.00  0.00           H  
ATOM   2543  C   ASN A 172      34.533 -10.154  40.191  1.00  0.00           C  
ATOM   2544  O   ASN A 172      35.486  -9.678  40.800  1.00  0.00           O  
ATOM   2545  N   SER A 173      33.275 -10.066  40.621  1.00  0.00           N  
ATOM   2546  HN  SER A 173      32.494 -10.396  40.086  1.00  0.00           H  
ATOM   2547  CA  SER A 173      32.932  -9.460  41.913  1.00  0.00           C  
ATOM   2548  HA  SER A 173      33.839  -9.168  42.440  1.00  0.00           H  
ATOM   2549  CB  SER A 173      32.100  -8.207  41.714  1.00  0.00           C  
ATOM   2550  HB1 SER A 173      31.167  -8.415  41.181  1.00  0.00           H  
ATOM   2551  HB2 SER A 173      32.645  -7.488  41.104  1.00  0.00           H  
ATOM   2552  OG  SER A 173      31.810  -7.596  42.966  1.00  0.00           O  
ATOM   2553  HG  SER A 173      31.152  -8.124  43.431  1.00  0.00           H  
ATOM   2554  C   SER A 173      32.150 -10.486  42.737  1.00  0.00           C  
ATOM   2555  O   SER A 173      30.942 -10.352  42.950  1.00  0.00           O  
ATOM   2556  N   PRO A 174      32.874 -11.511  43.185  1.00  0.00           N  
ATOM   2557  CD  PRO A 174      34.328 -11.651  42.985  1.00  0.00           C  
ATOM   2558  HD1 PRO A 174      34.895 -10.759  43.247  1.00  0.00           H  
ATOM   2559  HD2 PRO A 174      34.530 -11.941  41.958  1.00  0.00           H  
ATOM   2560  CA  PRO A 174      32.330 -12.657  43.933  1.00  0.00           C  
ATOM   2561  HA  PRO A 174      31.454 -13.052  43.420  1.00  0.00           H  
ATOM   2562  CB  PRO A 174      33.458 -13.688  43.897  1.00  0.00           C  
ATOM   2563  HB1 PRO A 174      33.386 -14.275  42.980  1.00  0.00           H  
ATOM   2564  HB2 PRO A 174      33.439 -14.394  44.732  1.00  0.00           H  
ATOM   2565  CG  PRO A 174      34.719 -12.825  43.865  1.00  0.00           C  
ATOM   2566  HG1 PRO A 174      34.954 -12.485  44.874  1.00  0.00           H  
ATOM   2567  HG2 PRO A 174      35.582 -13.371  43.485  1.00  0.00           H  
ATOM   2568  C   PRO A 174      31.924 -12.317  45.371  1.00  0.00           C  
ATOM   2569  O   PRO A 174      31.229 -13.102  46.016  1.00  0.00           O  
ATOM   2570  N   ARG A 175      32.360 -11.159  45.863  1.00  0.00           N  
ATOM   2571  HN  ARG A 175      32.728 -10.484  45.229  1.00  0.00           H  
ATOM   2572  CA  ARG A 175      32.139 -10.805  47.273  1.00  0.00           C  
ATOM   2573  HA  ARG A 175      31.824 -11.703  47.753  1.00  0.00           H  
ATOM   2574  CB  ARG A 175      33.468 -10.393  47.903  1.00  0.00           C  
ATOM   2575  HB1 ARG A 175      33.882  -9.545  47.355  1.00  0.00           H  
ATOM   2576  HB2 ARG A 175      34.171 -11.219  47.788  1.00  0.00           H  
ATOM   2577  CG  ARG A 175      33.296 -10.029  49.382  1.00  0.00           C  
ATOM   2578  HG1 ARG A 175      32.871 -10.873  49.927  1.00  0.00           H  
ATOM   2579  HG2 ARG A 175      32.603  -9.196  49.501  1.00  0.00           H  
ATOM   2580  CD  ARG A 175      34.621  -9.580  49.994  1.00  0.00           C  
ATOM   2581  HD1 ARG A 175      34.509  -9.233  51.022  1.00  0.00           H  
ATOM   2582  HD2 ARG A 175      35.054  -8.758  49.421  1.00  0.00           H  
ATOM   2583  NE  ARG A 175      35.594 -10.687  49.945  1.00  0.00           N  
ATOM   2584  HE  ARG A 175      36.117 -10.733  49.088  1.00  0.00           H  
ATOM   2585  CZ  ARG A 175      35.695 -11.644  50.873  1.00  0.00           C  
ATOM   2586  NH1 ARG A 175      34.882 -11.639  51.935  1.00  0.00           N1+
ATOM   2587 1HH1 ARG A 175      34.258 -10.856  52.015  1.00  0.00           H  
ATOM   2588 2HH1 ARG A 175      34.808 -12.364  52.610  1.00  0.00           H  
ATOM   2589  NH2 ARG A 175      36.625 -12.593  50.756  1.00  0.00           N  
ATOM   2590 1HH2 ARG A 175      36.376 -13.562  50.894  1.00  0.00           H  
ATOM   2591 2HH2 ARG A 175      37.506 -12.421  50.311  1.00  0.00           H  
ATOM   2592  C   ARG A 175      31.120  -9.671  47.424  1.00  0.00           C  
ATOM   2593  O   ARG A 175      31.054  -8.756  46.605  1.00  0.00           O  
ATOM   2594  N   ALA A 176      30.342  -9.773  48.497  1.00  0.00           N  
ATOM   2595  HN  ALA A 176      30.390 -10.634  49.005  1.00  0.00           H  
ATOM   2596  CA  ALA A 176      29.355  -8.755  48.867  1.00  0.00           C  
ATOM   2597  HA  ALA A 176      29.687  -7.795  48.464  1.00  0.00           H  
ATOM   2598  CB  ALA A 176      28.033  -9.127  48.308  1.00  0.00           C  
ATOM   2599  HB1 ALA A 176      27.754 -10.065  48.775  1.00  0.00           H  
ATOM   2600  HB2 ALA A 176      28.086  -9.255  47.225  1.00  0.00           H  
ATOM   2601  HB3 ALA A 176      27.293  -8.365  48.554  1.00  0.00           H  
ATOM   2602  C   ALA A 176      29.243  -8.661  50.386  1.00  0.00           C  
ATOM   2603  O   ALA A 176      28.840  -9.617  51.051  1.00  0.00           O  
ATOM   2604  N   GLU A 177      29.692  -7.532  50.925  1.00  0.00           N  
ATOM   2605  HN  GLU A 177      29.923  -6.757  50.341  1.00  0.00           H  
ATOM   2606  CA  GLU A 177      29.579  -7.279  52.371  1.00  0.00           C  
ATOM   2607  HA  GLU A 177      29.687  -8.227  52.900  1.00  0.00           H  
ATOM   2608  CB  GLU A 177      30.649  -6.293  52.826  1.00  0.00           C  
ATOM   2609  HB1 GLU A 177      30.490  -5.319  52.357  1.00  0.00           H  
ATOM   2610  HB2 GLU A 177      31.632  -6.636  52.505  1.00  0.00           H  
ATOM   2611  CG  GLU A 177      30.633  -6.151  54.352  1.00  0.00           C  
ATOM   2612  HG1 GLU A 177      30.896  -7.094  54.831  1.00  0.00           H  
ATOM   2613  HG2 GLU A 177      29.642  -5.876  54.714  1.00  0.00           H  
ATOM   2614  CD  GLU A 177      31.604  -5.074  54.835  1.00  0.00           C  
ATOM   2615  OE1 GLU A 177      32.465  -4.668  54.023  1.00  0.00           O  
ATOM   2616  OE2 GLU A 177      31.447  -4.651  56.002  1.00  0.00           O1-
ATOM   2617  C   GLU A 177      28.196  -6.680  52.645  1.00  0.00           C  
ATOM   2618  O   GLU A 177      27.808  -5.690  52.026  1.00  0.00           O  
ATOM   2619  N   ALA A 178      27.486  -7.290  53.582  1.00  0.00           N  
ATOM   2620  HN  ALA A 178      27.872  -8.063  54.090  1.00  0.00           H  
ATOM   2621  CA  ALA A 178      26.129  -6.845  53.936  1.00  0.00           C  
ATOM   2622  HA  ALA A 178      25.944  -5.868  53.485  1.00  0.00           H  
ATOM   2623  CB  ALA A 178      25.110  -7.864  53.421  1.00  0.00           C  
ATOM   2624  HB1 ALA A 178      25.276  -8.846  53.867  1.00  0.00           H  
ATOM   2625  HB2 ALA A 178      25.181  -7.969  52.339  1.00  0.00           H  
ATOM   2626  HB3 ALA A 178      24.091  -7.554  53.660  1.00  0.00           H  
ATOM   2627  C   ALA A 178      26.003  -6.710  55.452  1.00  0.00           C  
ATOM   2628  O   ALA A 178      26.539  -7.524  56.203  1.00  0.00           O  
ATOM   2629  N   THR A 179      25.228  -5.719  55.870  1.00  0.00           N  
ATOM   2630  HN  THR A 179      24.647  -5.231  55.216  1.00  0.00           H  
ATOM   2631  CA  THR A 179      24.985  -5.485  57.303  1.00  0.00           C  
ATOM   2632  HA  THR A 179      25.756  -6.003  57.878  1.00  0.00           H  
ATOM   2633  CB  THR A 179      25.036  -3.986  57.607  1.00  0.00           C  
ATOM   2634  HB  THR A 179      26.021  -3.608  57.325  1.00  0.00           H  
ATOM   2635  OG1 THR A 179      24.880  -3.788  59.015  1.00  0.00           O  
ATOM   2636  HG1 THR A 179      24.079  -4.220  59.287  1.00  0.00           H  
ATOM   2637  CG2 THR A 179      23.958  -3.221  56.831  1.00  0.00           C  
ATOM   2638 1HG2 THR A 179      22.959  -3.369  57.237  1.00  0.00           H  
ATOM   2639 2HG2 THR A 179      23.932  -3.482  55.773  1.00  0.00           H  
ATOM   2640 3HG2 THR A 179      24.147  -2.150  56.882  1.00  0.00           H  
ATOM   2641  C   THR A 179      23.606  -6.046  57.659  1.00  0.00           C  
ATOM   2642  O   THR A 179      22.601  -5.716  57.028  1.00  0.00           O  
ATOM   2643  N   LEU A 180      23.593  -6.855  58.703  1.00  0.00           N  
ATOM   2644  HN  LEU A 180      24.471  -7.078  59.132  1.00  0.00           H  
ATOM   2645  CA  LEU A 180      22.383  -7.571  59.136  1.00  0.00           C  
ATOM   2646  HA  LEU A 180      21.551  -7.320  58.474  1.00  0.00           H  
ATOM   2647  CB  LEU A 180      22.667  -9.075  59.155  1.00  0.00           C  
ATOM   2648  HB1 LEU A 180      21.807  -9.653  59.482  1.00  0.00           H  
ATOM   2649  HB2 LEU A 180      23.461  -9.212  59.883  1.00  0.00           H  
ATOM   2650  CG  LEU A 180      23.218  -9.585  57.823  1.00  0.00           C  
ATOM   2651  HG  LEU A 180      24.137  -9.052  57.567  1.00  0.00           H  
ATOM   2652  CD1 LEU A 180      23.581 -11.063  57.947  1.00  0.00           C  
ATOM   2653 1HD1 LEU A 180      22.724 -11.662  58.254  1.00  0.00           H  
ATOM   2654 2HD1 LEU A 180      24.363 -11.207  58.693  1.00  0.00           H  
ATOM   2655 3HD1 LEU A 180      23.955 -11.452  57.000  1.00  0.00           H  
ATOM   2656  CD2 LEU A 180      22.205  -9.356  56.705  1.00  0.00           C  
ATOM   2657 1HD2 LEU A 180      22.012  -8.295  56.545  1.00  0.00           H  
ATOM   2658 2HD2 LEU A 180      21.249  -9.831  56.918  1.00  0.00           H  
ATOM   2659 3HD2 LEU A 180      22.604  -9.725  55.761  1.00  0.00           H  
ATOM   2660  C   LEU A 180      22.045  -7.145  60.558  1.00  0.00           C  
ATOM   2661  O   LEU A 180      22.927  -6.780  61.336  1.00  0.00           O  
ATOM   2662  N   GLY A 181      20.755  -7.200  60.876  1.00  0.00           N  
ATOM   2663  HN  GLY A 181      20.090  -7.436  60.167  1.00  0.00           H  
ATOM   2664  CA  GLY A 181      20.315  -6.969  62.258  1.00  0.00           C  
ATOM   2665  HA1 GLY A 181      19.246  -6.810  62.225  1.00  0.00           H  
ATOM   2666  HA2 GLY A 181      20.766  -6.032  62.589  1.00  0.00           H  
ATOM   2667  C   GLY A 181      20.823  -8.138  63.110  1.00  0.00           C  
ATOM   2668  O   GLY A 181      20.712  -9.303  62.718  1.00  0.00           O  
ATOM   2669  N   GLY A 182      21.390  -7.790  64.260  1.00  0.00           N  
ATOM   2670  HN  GLY A 182      21.474  -6.811  64.437  1.00  0.00           H  
ATOM   2671  CA  GLY A 182      21.852  -8.776  65.255  1.00  0.00           C  
ATOM   2672  HA1 GLY A 182      21.033  -9.477  65.428  1.00  0.00           H  
ATOM   2673  HA2 GLY A 182      22.045  -8.227  66.176  1.00  0.00           H  
ATOM   2674  C   GLY A 182      23.113  -9.539  64.831  1.00  0.00           C  
ATOM   2675  O   GLY A 182      23.969  -9.808  65.660  1.00  0.00           O  
ATOM   2676  N   PHE A 183      23.230  -9.876  63.552  1.00  0.00           N  
ATOM   2677  HN  PHE A 183      22.532  -9.630  62.881  1.00  0.00           H  
ATOM   2678  CA  PHE A 183      24.362 -10.685  63.066  1.00  0.00           C  
ATOM   2679  HA  PHE A 183      24.629 -11.398  63.849  1.00  0.00           H  
ATOM   2680  CB  PHE A 183      23.991 -11.454  61.795  1.00  0.00           C  
ATOM   2681  HB1 PHE A 183      24.878 -11.926  61.367  1.00  0.00           H  
ATOM   2682  HB2 PHE A 183      23.589 -10.800  61.037  1.00  0.00           H  
ATOM   2683  CG  PHE A 183      22.943 -12.532  62.081  1.00  0.00           C  
ATOM   2684  CD1 PHE A 183      21.982 -12.336  63.068  1.00  0.00           C  
ATOM   2685  HD1 PHE A 183      21.771 -11.496  63.684  1.00  0.00           H  
ATOM   2686  CD2 PHE A 183      22.954 -13.719  61.360  1.00  0.00           C  
ATOM   2687  HD2 PHE A 183      23.708 -13.886  60.602  1.00  0.00           H  
ATOM   2688  CE1 PHE A 183      21.040 -13.310  63.333  1.00  0.00           C  
ATOM   2689  HE1 PHE A 183      20.245 -13.255  64.008  1.00  0.00           H  
ATOM   2690  CE2 PHE A 183      22.010 -14.697  61.625  1.00  0.00           C  
ATOM   2691  HE2 PHE A 183      22.159 -15.646  61.146  1.00  0.00           H  
ATOM   2692  CZ  PHE A 183      21.065 -14.485  62.604  1.00  0.00           C  
ATOM   2693  HZ  PHE A 183      20.531 -15.385  62.686  1.00  0.00           H  
ATOM   2694  C   PHE A 183      25.592  -9.819  62.814  1.00  0.00           C  
ATOM   2695  O   PHE A 183      26.719 -10.270  62.989  1.00  0.00           O  
ATOM   2696  N   GLY A 184      25.349  -8.578  62.388  1.00  0.00           N  
ATOM   2697  HN  GLY A 184      24.431  -8.301  62.107  1.00  0.00           H  
ATOM   2698  CA  GLY A 184      26.434  -7.633  62.081  1.00  0.00           C  
ATOM   2699  HA1 GLY A 184      27.277  -7.822  62.749  1.00  0.00           H  
ATOM   2700  HA2 GLY A 184      26.048  -6.630  62.257  1.00  0.00           H  
ATOM   2701  C   GLY A 184      26.856  -7.774  60.617  1.00  0.00           C  
ATOM   2702  O   GLY A 184      26.054  -8.157  59.763  1.00  0.00           O  
ATOM   2703  N   SER A 185      28.108  -7.414  60.351  1.00  0.00           N  
ATOM   2704  HN  SER A 185      28.754  -7.277  61.100  1.00  0.00           H  
ATOM   2705  CA  SER A 185      28.672  -7.491  58.992  1.00  0.00           C  
ATOM   2706  HA  SER A 185      27.962  -7.005  58.320  1.00  0.00           H  
ATOM   2707  CB  SER A 185      30.017  -6.764  58.955  1.00  0.00           C  
ATOM   2708  HB1 SER A 185      30.747  -7.281  59.586  1.00  0.00           H  
ATOM   2709  HB2 SER A 185      29.897  -5.752  59.358  1.00  0.00           H  
ATOM   2710  OG  SER A 185      30.520  -6.747  57.619  1.00  0.00           O  
ATOM   2711  HG  SER A 185      30.928  -5.911  57.357  1.00  0.00           H  
ATOM   2712  C   SER A 185      28.849  -8.960  58.594  1.00  0.00           C  
ATOM   2713  O   SER A 185      29.437  -9.750  59.332  1.00  0.00           O  
ATOM   2714  N   LEU A 186      28.345  -9.278  57.410  1.00  0.00           N  
ATOM   2715  HN  LEU A 186      27.964  -8.539  56.854  1.00  0.00           H  
ATOM   2716  CA  LEU A 186      28.341 -10.643  56.878  1.00  0.00           C  
ATOM   2717  HA  LEU A 186      28.998 -11.266  57.487  1.00  0.00           H  
ATOM   2718  CB  LEU A 186      26.896 -11.158  56.890  1.00  0.00           C  
ATOM   2719  HB1 LEU A 186      26.287 -10.545  56.222  1.00  0.00           H  
ATOM   2720  HB2 LEU A 186      26.477 -11.005  57.885  1.00  0.00           H  
ATOM   2721  CG  LEU A 186      26.772 -12.634  56.494  1.00  0.00           C  
ATOM   2722  HG  LEU A 186      25.708 -12.822  56.345  1.00  0.00           H  
ATOM   2723  CD1 LEU A 186      27.495 -12.955  55.185  1.00  0.00           C  
ATOM   2724 1HD1 LEU A 186      28.549 -13.167  55.331  1.00  0.00           H  
ATOM   2725 2HD1 LEU A 186      27.314 -12.230  54.392  1.00  0.00           H  
ATOM   2726 3HD1 LEU A 186      27.092 -13.887  54.793  1.00  0.00           H  
ATOM   2727  CD2 LEU A 186      27.245 -13.542  57.626  1.00  0.00           C  
ATOM   2728 1HD2 LEU A 186      26.892 -13.204  58.601  1.00  0.00           H  
ATOM   2729 2HD2 LEU A 186      28.332 -13.580  57.612  1.00  0.00           H  
ATOM   2730 3HD2 LEU A 186      26.890 -14.560  57.472  1.00  0.00           H  
ATOM   2731  C   LEU A 186      28.858 -10.563  55.436  1.00  0.00           C  
ATOM   2732  O   LEU A 186      28.233  -9.928  54.588  1.00  0.00           O  
ATOM   2733  N   GLY A 187      29.969 -11.246  55.168  1.00  0.00           N  
ATOM   2734  HN  GLY A 187      30.377 -11.721  55.945  1.00  0.00           H  
ATOM   2735  CA  GLY A 187      30.521 -11.281  53.805  1.00  0.00           C  
ATOM   2736  HA1 GLY A 187      31.604 -11.283  53.911  1.00  0.00           H  
ATOM   2737  HA2 GLY A 187      30.229 -10.377  53.267  1.00  0.00           H  
ATOM   2738  C   GLY A 187      30.080 -12.540  53.050  1.00  0.00           C  
ATOM   2739  O   GLY A 187      30.242 -13.659  53.538  1.00  0.00           O  
ATOM   2740  N   LEU A 188      29.471 -12.307  51.892  1.00  0.00           N  
ATOM   2741  HN  LEU A 188      29.260 -11.362  51.633  1.00  0.00           H  
ATOM   2742  CA  LEU A 188      29.160 -13.363  50.915  1.00  0.00           C  
ATOM   2743  HA  LEU A 188      29.051 -14.305  51.451  1.00  0.00           H  
ATOM   2744  CB  LEU A 188      27.927 -13.007  50.076  1.00  0.00           C  
ATOM   2745  HB1 LEU A 188      27.986 -13.471  49.088  1.00  0.00           H  
ATOM   2746  HB2 LEU A 188      27.925 -11.934  49.890  1.00  0.00           H  
ATOM   2747  CG  LEU A 188      26.602 -13.442  50.700  1.00  0.00           C  
ATOM   2748  HG  LEU A 188      26.489 -12.947  51.666  1.00  0.00           H  
ATOM   2749  CD1 LEU A 188      25.454 -13.019  49.795  1.00  0.00           C  
ATOM   2750 1HD1 LEU A 188      25.392 -13.702  48.951  1.00  0.00           H  
ATOM   2751 2HD1 LEU A 188      25.630 -12.034  49.403  1.00  0.00           H  
ATOM   2752 3HD1 LEU A 188      24.498 -13.030  50.318  1.00  0.00           H  
ATOM   2753  CD2 LEU A 188      26.575 -14.960  50.889  1.00  0.00           C  
ATOM   2754 1HD2 LEU A 188      27.225 -15.279  51.701  1.00  0.00           H  
ATOM   2755 2HD2 LEU A 188      26.876 -15.486  49.982  1.00  0.00           H  
ATOM   2756 3HD2 LEU A 188      25.572 -15.300  51.149  1.00  0.00           H  
ATOM   2757  C   LEU A 188      30.331 -13.497  49.944  1.00  0.00           C  
ATOM   2758  O   LEU A 188      30.638 -12.560  49.209  1.00  0.00           O  
ATOM   2759  N   ASP A 189      30.963 -14.663  49.957  1.00  0.00           N  
ATOM   2760  HN  ASP A 189      30.710 -15.392  50.595  1.00  0.00           H  
ATOM   2761  CA  ASP A 189      32.051 -14.955  49.016  1.00  0.00           C  
ATOM   2762  HA  ASP A 189      32.175 -14.118  48.323  1.00  0.00           H  
ATOM   2763  CB  ASP A 189      33.340 -15.212  49.803  1.00  0.00           C  
ATOM   2764  HB1 ASP A 189      33.308 -16.168  50.320  1.00  0.00           H  
ATOM   2765  HB2 ASP A 189      33.451 -14.441  50.563  1.00  0.00           H  
ATOM   2766  CG  ASP A 189      34.570 -15.168  48.894  1.00  0.00           C  
ATOM   2767  OD1 ASP A 189      34.396 -15.411  47.679  1.00  0.00           O  
ATOM   2768  OD2 ASP A 189      35.660 -14.889  49.433  1.00  0.00           O1-
ATOM   2769  C   ASP A 189      31.645 -16.202  48.221  1.00  0.00           C  
ATOM   2770  O   ASP A 189      31.855 -17.327  48.673  1.00  0.00           O  
ATOM   2771  N   CYS A 190      31.032 -15.970  47.067  1.00  0.00           N  
ATOM   2772  HN  CYS A 190      31.145 -15.069  46.639  1.00  0.00           H  
ATOM   2773  CA  CYS A 190      30.424 -17.053  46.275  1.00  0.00           C  
ATOM   2774  HA  CYS A 190      30.541 -17.992  46.804  1.00  0.00           H  
ATOM   2775  CB  CYS A 190      28.948 -16.735  46.031  1.00  0.00           C  
ATOM   2776  HB1 CYS A 190      28.498 -17.473  45.367  1.00  0.00           H  
ATOM   2777  HB2 CYS A 190      28.901 -15.776  45.523  1.00  0.00           H  
ATOM   2778  SG  CYS A 190      27.906 -16.588  47.528  1.00  0.00           S  
ATOM   2779  C   CYS A 190      31.097 -17.207  44.910  1.00  0.00           C  
ATOM   2780  O   CYS A 190      31.518 -16.232  44.289  1.00  0.00           O  
ATOM   2781  N   GLU A 191      31.135 -18.452  44.452  1.00  0.00           N  
ATOM   2782  HN  GLU A 191      31.088 -19.176  45.142  1.00  0.00           H  
ATOM   2783  CA  GLU A 191      31.600 -18.808  43.106  1.00  0.00           C  
ATOM   2784  HA  GLU A 191      31.646 -17.878  42.548  1.00  0.00           H  
ATOM   2785  CB  GLU A 191      32.980 -19.475  43.110  1.00  0.00           C  
ATOM   2786  HB1 GLU A 191      33.247 -19.741  42.088  1.00  0.00           H  
ATOM   2787  HB2 GLU A 191      32.953 -20.418  43.658  1.00  0.00           H  
ATOM   2788  CG  GLU A 191      34.091 -18.572  43.653  1.00  0.00           C  
ATOM   2789  HG1 GLU A 191      34.012 -17.566  43.239  1.00  0.00           H  
ATOM   2790  HG2 GLU A 191      35.066 -18.964  43.366  1.00  0.00           H  
ATOM   2791  CD  GLU A 191      34.066 -18.476  45.182  1.00  0.00           C  
ATOM   2792  OE1 GLU A 191      33.239 -19.187  45.795  1.00  0.00           O  
ATOM   2793  OE2 GLU A 191      34.908 -17.723  45.712  1.00  0.00           O1-
ATOM   2794  C   GLU A 191      30.599 -19.792  42.492  1.00  0.00           C  
ATOM   2795  O   GLU A 191      29.877 -20.482  43.217  1.00  0.00           O  
ATOM   2796  N   PRO A 192      30.527 -19.806  41.163  1.00  0.00           N  
ATOM   2797  CD  PRO A 192      31.119 -18.785  40.279  1.00  0.00           C  
ATOM   2798  HD1 PRO A 192      32.177 -18.999  40.120  1.00  0.00           H  
ATOM   2799  HD2 PRO A 192      31.006 -17.769  40.655  1.00  0.00           H  
ATOM   2800  CA  PRO A 192      29.696 -20.762  40.413  1.00  0.00           C  
ATOM   2801  HA  PRO A 192      28.649 -20.680  40.687  1.00  0.00           H  
ATOM   2802  CB  PRO A 192      29.939 -20.399  38.948  1.00  0.00           C  
ATOM   2803  HB1 PRO A 192      29.108 -20.629  38.287  1.00  0.00           H  
ATOM   2804  HB2 PRO A 192      30.802 -20.939  38.550  1.00  0.00           H  
ATOM   2805  CG  PRO A 192      30.310 -18.917  38.995  1.00  0.00           C  
ATOM   2806  HG1 PRO A 192      30.862 -18.588  38.114  1.00  0.00           H  
ATOM   2807  HG2 PRO A 192      29.405 -18.314  39.066  1.00  0.00           H  
ATOM   2808  C   PRO A 192      30.225 -22.175  40.676  1.00  0.00           C  
ATOM   2809  O   PRO A 192      31.437 -22.387  40.710  1.00  0.00           O  
ATOM   2810  N   ARG A 193      29.312 -23.118  40.886  1.00  0.00           N  
ATOM   2811  HN  ARG A 193      28.356 -22.830  40.828  1.00  0.00           H  
ATOM   2812  CA  ARG A 193      29.709 -24.535  40.969  1.00  0.00           C  
ATOM   2813  HA  ARG A 193      30.600 -24.584  41.600  1.00  0.00           H  
ATOM   2814  CB  ARG A 193      28.604 -25.428  41.533  1.00  0.00           C  
ATOM   2815  HB1 ARG A 193      28.868 -26.473  41.355  1.00  0.00           H  
ATOM   2816  HB2 ARG A 193      27.672 -25.260  40.994  1.00  0.00           H  
ATOM   2817  CG  ARG A 193      28.414 -25.228  43.037  1.00  0.00           C  
ATOM   2818  HG1 ARG A 193      27.879 -24.298  43.234  1.00  0.00           H  
ATOM   2819  HG2 ARG A 193      29.388 -25.129  43.517  1.00  0.00           H  
ATOM   2820  CD  ARG A 193      27.691 -26.422  43.653  1.00  0.00           C  
ATOM   2821  HD1 ARG A 193      27.622 -26.327  44.730  1.00  0.00           H  
ATOM   2822  HD2 ARG A 193      28.237 -27.342  43.439  1.00  0.00           H  
ATOM   2823  NE  ARG A 193      26.336 -26.571  43.092  1.00  0.00           N  
ATOM   2824  HE  ARG A 193      26.141 -25.867  42.431  1.00  0.00           H  
ATOM   2825  CZ  ARG A 193      25.537 -27.618  43.321  1.00  0.00           C  
ATOM   2826  NH1 ARG A 193      25.964 -28.639  44.070  1.00  0.00           N1+
ATOM   2827 1HH1 ARG A 193      26.888 -28.661  44.438  1.00  0.00           H  
ATOM   2828 2HH1 ARG A 193      25.358 -29.417  44.274  1.00  0.00           H  
ATOM   2829  NH2 ARG A 193      24.298 -27.629  42.827  1.00  0.00           N  
ATOM   2830 1HH2 ARG A 193      23.944 -26.982  42.146  1.00  0.00           H  
ATOM   2831 2HH2 ARG A 193      23.626 -28.288  43.190  1.00  0.00           H  
ATOM   2832  C   ARG A 193      30.085 -25.028  39.572  1.00  0.00           C  
ATOM   2833  O   ARG A 193      29.666 -24.452  38.566  1.00  0.00           O  
ATOM   2834  N   THR A 194      30.929 -26.048  39.539  1.00  0.00           N  
ATOM   2835  HN  THR A 194      31.325 -26.418  40.375  1.00  0.00           H  
ATOM   2836  CA  THR A 194      31.326 -26.669  38.265  1.00  0.00           C  
ATOM   2837  HA  THR A 194      31.610 -25.859  37.589  1.00  0.00           H  
ATOM   2838  CB  THR A 194      32.487 -27.636  38.499  1.00  0.00           C  
ATOM   2839  HB  THR A 194      32.203 -28.385  39.242  1.00  0.00           H  
ATOM   2840  OG1 THR A 194      33.602 -26.903  39.018  1.00  0.00           O  
ATOM   2841  HG1 THR A 194      33.949 -26.308  38.359  1.00  0.00           H  
ATOM   2842  CG2 THR A 194      32.871 -28.356  37.203  1.00  0.00           C  
ATOM   2843 1HG2 THR A 194      33.047 -27.665  36.377  1.00  0.00           H  
ATOM   2844 2HG2 THR A 194      32.093 -29.051  36.885  1.00  0.00           H  
ATOM   2845 3HG2 THR A 194      33.778 -28.944  37.342  1.00  0.00           H  
ATOM   2846  C   THR A 194      30.115 -27.405  37.679  1.00  0.00           C  
ATOM   2847  O   THR A 194      29.529 -28.271  38.322  1.00  0.00           O  
ATOM   2848  N   GLY A 195      29.796 -27.047  36.437  1.00  0.00           N  
ATOM   2849  HN  GLY A 195      30.333 -26.343  35.969  1.00  0.00           H  
ATOM   2850  CA  GLY A 195      28.655 -27.631  35.711  1.00  0.00           C  
ATOM   2851  HA1 GLY A 195      27.737 -27.285  36.186  1.00  0.00           H  
ATOM   2852  HA2 GLY A 195      28.724 -28.717  35.783  1.00  0.00           H  
ATOM   2853  C   GLY A 195      28.731 -27.198  34.248  1.00  0.00           C  
ATOM   2854  O   GLY A 195      29.560 -27.707  33.494  1.00  0.00           O  
ATOM   2855  N   LEU A 196      27.892 -26.236  33.870  1.00  0.00           N  
ATOM   2856  HN  LEU A 196      27.287 -25.828  34.547  1.00  0.00           H  
ATOM   2857  CA  LEU A 196      27.978 -25.660  32.519  1.00  0.00           C  
ATOM   2858  HA  LEU A 196      27.929 -26.502  31.834  1.00  0.00           H  
ATOM   2859  CB  LEU A 196      26.906 -24.593  32.282  1.00  0.00           C  
ATOM   2860  HB1 LEU A 196      27.291 -23.795  31.642  1.00  0.00           H  
ATOM   2861  HB2 LEU A 196      26.647 -24.105  33.222  1.00  0.00           H  
ATOM   2862  CG  LEU A 196      25.660 -25.158  31.598  1.00  0.00           C  
ATOM   2863  HG  LEU A 196      25.181 -25.879  32.263  1.00  0.00           H  
ATOM   2864  CD1 LEU A 196      24.667 -24.031  31.309  1.00  0.00           C  
ATOM   2865 1HD1 LEU A 196      25.092 -23.292  30.629  1.00  0.00           H  
ATOM   2866 2HD1 LEU A 196      24.382 -23.514  32.226  1.00  0.00           H  
ATOM   2867 3HD1 LEU A 196      23.754 -24.417  30.855  1.00  0.00           H  
ATOM   2868  CD2 LEU A 196      26.043 -25.871  30.297  1.00  0.00           C  
ATOM   2869 1HD2 LEU A 196      26.469 -26.860  30.462  1.00  0.00           H  
ATOM   2870 2HD2 LEU A 196      26.745 -25.282  29.705  1.00  0.00           H  
ATOM   2871 3HD2 LEU A 196      25.159 -26.035  29.681  1.00  0.00           H  
ATOM   2872  C   LEU A 196      29.350 -25.013  32.342  1.00  0.00           C  
ATOM   2873  O   LEU A 196      29.832 -24.311  33.230  1.00  0.00           O  
ATOM   2874  N   ASP A 197      29.927 -25.230  31.167  1.00  0.00           N  
ATOM   2875  HN  ASP A 197      29.513 -25.835  30.492  1.00  0.00           H  
ATOM   2876  CA  ASP A 197      31.242 -24.674  30.838  1.00  0.00           C  
ATOM   2877  HA  ASP A 197      31.622 -24.117  31.698  1.00  0.00           H  
ATOM   2878  CB  ASP A 197      32.212 -25.805  30.487  1.00  0.00           C  
ATOM   2879  HB1 ASP A 197      31.897 -26.347  29.594  1.00  0.00           H  
ATOM   2880  HB2 ASP A 197      32.261 -26.524  31.305  1.00  0.00           H  
ATOM   2881  CG  ASP A 197      33.616 -25.253  30.253  1.00  0.00           C  
ATOM   2882  OD1 ASP A 197      33.688 -24.011  30.166  1.00  0.00           O  
ATOM   2883  OD2 ASP A 197      34.550 -26.077  30.169  1.00  0.00           O1-
ATOM   2884  C   ASP A 197      31.098 -23.730  29.640  1.00  0.00           C  
ATOM   2885  O   ASP A 197      30.985 -24.176  28.498  1.00  0.00           O  
ATOM   2886  N   PHE A 198      31.075 -22.442  29.939  1.00  0.00           N  
ATOM   2887  HN  PHE A 198      31.253 -22.229  30.898  1.00  0.00           H  
ATOM   2888  CA  PHE A 198      30.913 -21.417  28.904  1.00  0.00           C  
ATOM   2889  HA  PHE A 198      30.113 -21.743  28.246  1.00  0.00           H  
ATOM   2890  CB  PHE A 198      30.645 -20.185  29.670  1.00  0.00           C  
ATOM   2891  HB1 PHE A 198      31.069 -19.334  29.152  1.00  0.00           H  
ATOM   2892  HB2 PHE A 198      31.273 -20.188  30.563  1.00  0.00           H  
ATOM   2893  CG  PHE A 198      29.148 -20.185  30.165  1.00  0.00           C  
ATOM   2894  CD1 PHE A 198      28.099 -20.614  29.326  1.00  0.00           C  
ATOM   2895  HD1 PHE A 198      28.257 -20.935  28.307  1.00  0.00           H  
ATOM   2896  CD2 PHE A 198      28.874 -19.755  31.443  1.00  0.00           C  
ATOM   2897  HD2 PHE A 198      29.663 -19.368  32.073  1.00  0.00           H  
ATOM   2898  CE1 PHE A 198      26.828 -20.712  29.827  1.00  0.00           C  
ATOM   2899  HE1 PHE A 198      26.054 -21.131  29.202  1.00  0.00           H  
ATOM   2900  CE2 PHE A 198      27.585 -19.856  31.943  1.00  0.00           C  
ATOM   2901  HE2 PHE A 198      27.385 -19.558  32.963  1.00  0.00           H  
ATOM   2902  CZ  PHE A 198      26.561 -20.333  31.141  1.00  0.00           C  
ATOM   2903  HZ  PHE A 198      25.579 -20.447  31.575  1.00  0.00           H  
ATOM   2904  C   PHE A 198      32.122 -21.270  27.986  1.00  0.00           C  
ATOM   2905  O   PHE A 198      32.102 -20.495  27.036  1.00  0.00           O  
ATOM   2906  N   SER A 199      33.203 -21.958  28.337  1.00  0.00           N  
ATOM   2907  HN  SER A 199      33.210 -22.499  29.176  1.00  0.00           H  
ATOM   2908  CA  SER A 199      34.385 -22.019  27.463  1.00  0.00           C  
ATOM   2909  HA  SER A 199      34.561 -21.011  27.085  1.00  0.00           H  
ATOM   2910  CB  SER A 199      35.616 -22.498  28.233  1.00  0.00           C  
ATOM   2911  HB1 SER A 199      35.800 -21.878  29.111  1.00  0.00           H  
ATOM   2912  HB2 SER A 199      36.509 -22.469  27.607  1.00  0.00           H  
ATOM   2913  OG  SER A 199      35.443 -23.832  28.671  1.00  0.00           O  
ATOM   2914  HG  SER A 199      34.558 -24.172  28.627  1.00  0.00           H  
ATOM   2915  C   SER A 199      34.113 -22.952  26.277  1.00  0.00           C  
ATOM   2916  O   SER A 199      34.707 -22.804  25.212  1.00  0.00           O  
ATOM   2917  N   ASP A 200      33.186 -23.889  26.480  1.00  0.00           N  
ATOM   2918  HN  ASP A 200      32.756 -23.992  27.380  1.00  0.00           H  
ATOM   2919  CA  ASP A 200      32.900 -24.920  25.478  1.00  0.00           C  
ATOM   2920  HA  ASP A 200      33.641 -24.853  24.679  1.00  0.00           H  
ATOM   2921  CB  ASP A 200      33.003 -26.303  26.127  1.00  0.00           C  
ATOM   2922  HB1 ASP A 200      32.315 -26.388  26.970  1.00  0.00           H  
ATOM   2923  HB2 ASP A 200      34.007 -26.462  26.522  1.00  0.00           H  
ATOM   2924  CG  ASP A 200      32.693 -27.415  25.122  1.00  0.00           C  
ATOM   2925  OD1 ASP A 200      32.485 -27.091  23.934  1.00  0.00           O  
ATOM   2926  OD2 ASP A 200      32.688 -28.586  25.550  1.00  0.00           O1-
ATOM   2927  C   ASP A 200      31.517 -24.754  24.833  1.00  0.00           C  
ATOM   2928  O   ASP A 200      31.342 -25.054  23.653  1.00  0.00           O  
ATOM   2929  N   LEU A 201      30.556 -24.260  25.598  1.00  0.00           N  
ATOM   2930  HN  LEU A 201      30.779 -24.049  26.551  1.00  0.00           H  
ATOM   2931  CA  LEU A 201      29.180 -24.156  25.096  1.00  0.00           C  
ATOM   2932  HA  LEU A 201      29.085 -24.797  24.218  1.00  0.00           H  
ATOM   2933  CB  LEU A 201      28.223 -24.670  26.176  1.00  0.00           C  
ATOM   2934  HB1 LEU A 201      28.342 -24.107  27.105  1.00  0.00           H  
ATOM   2935  HB2 LEU A 201      28.563 -25.680  26.410  1.00  0.00           H  
ATOM   2936  CG  LEU A 201      26.783 -24.702  25.708  1.00  0.00           C  
ATOM   2937  HG  LEU A 201      26.759 -25.040  24.671  1.00  0.00           H  
ATOM   2938  CD1 LEU A 201      26.008 -25.691  26.566  1.00  0.00           C  
ATOM   2939 1HD1 LEU A 201      25.414 -25.255  27.370  1.00  0.00           H  
ATOM   2940 2HD1 LEU A 201      26.683 -26.372  27.086  1.00  0.00           H  
ATOM   2941 3HD1 LEU A 201      25.397 -26.377  25.975  1.00  0.00           H  
ATOM   2942  CD2 LEU A 201      26.337 -23.328  25.820  1.00  0.00           C  
ATOM   2943 1HD2 LEU A 201      27.028 -22.536  26.080  1.00  0.00           H  
ATOM   2944 2HD2 LEU A 201      25.802 -23.337  26.751  1.00  0.00           H  
ATOM   2945 3HD2 LEU A 201      25.756 -23.026  24.959  1.00  0.00           H  
ATOM   2946  C   LEU A 201      28.879 -22.709  24.687  1.00  0.00           C  
ATOM   2947  O   LEU A 201      29.221 -21.764  25.393  1.00  0.00           O  
ATOM   2948  N   TYR A 202      28.210 -22.581  23.551  1.00  0.00           N  
ATOM   2949  HN  TYR A 202      27.692 -23.368  23.263  1.00  0.00           H  
ATOM   2950  CA  TYR A 202      27.875 -21.276  22.966  1.00  0.00           C  
ATOM   2951  HA  TYR A 202      28.300 -20.490  23.595  1.00  0.00           H  
ATOM   2952  CB  TYR A 202      28.458 -21.178  21.554  1.00  0.00           C  
ATOM   2953  HB1 TYR A 202      29.540 -21.308  21.593  1.00  0.00           H  
ATOM   2954  HB2 TYR A 202      28.286 -20.183  21.141  1.00  0.00           H  
ATOM   2955  CG  TYR A 202      27.863 -22.227  20.613  1.00  0.00           C  
ATOM   2956  CD1 TYR A 202      28.484 -23.439  20.457  1.00  0.00           C  
ATOM   2957  HD1 TYR A 202      29.260 -23.638  21.171  1.00  0.00           H  
ATOM   2958  CE1 TYR A 202      27.945 -24.309  19.536  1.00  0.00           C  
ATOM   2959  HE1 TYR A 202      27.844 -25.366  19.481  1.00  0.00           H  
ATOM   2960  CD2 TYR A 202      26.758 -21.892  19.837  1.00  0.00           C  
ATOM   2961  HD2 TYR A 202      26.218 -20.977  20.020  1.00  0.00           H  
ATOM   2962  CE2 TYR A 202      26.423 -22.666  18.701  1.00  0.00           C  
ATOM   2963  HE2 TYR A 202      25.691 -22.255  18.030  1.00  0.00           H  
ATOM   2964  CZ  TYR A 202      27.085 -23.955  18.561  1.00  0.00           C  
ATOM   2965  OH  TYR A 202      26.301 -24.866  18.082  1.00  0.00           O  
ATOM   2966  HH  TYR A 202      25.485 -24.499  17.873  1.00  0.00           H  
ATOM   2967  C   TYR A 202      26.357 -21.100  22.914  1.00  0.00           C  
ATOM   2968  O   TYR A 202      25.610 -22.070  22.772  1.00  0.00           O  
ATOM   2969  N   TYR A 203      25.944 -19.853  23.054  1.00  0.00           N  
ATOM   2970  HN  TYR A 203      26.656 -19.156  23.140  1.00  0.00           H  
ATOM   2971  CA  TYR A 203      24.550 -19.496  22.986  1.00  0.00           C  
ATOM   2972  HA  TYR A 203      23.987 -20.345  23.382  1.00  0.00           H  
ATOM   2973  CB  TYR A 203      24.314 -18.233  23.822  1.00  0.00           C  
ATOM   2974  HB1 TYR A 203      23.516 -17.550  23.646  1.00  0.00           H  
ATOM   2975  HB2 TYR A 203      25.143 -17.631  23.464  1.00  0.00           H  
ATOM   2976  CG  TYR A 203      24.566 -18.472  25.296  1.00  0.00           C  
ATOM   2977  CD1 TYR A 203      23.601 -18.998  26.138  1.00  0.00           C  
ATOM   2978  HD1 TYR A 203      22.627 -19.382  25.976  1.00  0.00           H  
ATOM   2979  CE1 TYR A 203      23.841 -19.131  27.494  1.00  0.00           C  
ATOM   2980  HE1 TYR A 203      23.081 -19.601  28.106  1.00  0.00           H  
ATOM   2981  CD2 TYR A 203      25.802 -18.109  25.813  1.00  0.00           C  
ATOM   2982  HD2 TYR A 203      26.607 -17.749  25.185  1.00  0.00           H  
ATOM   2983  CE2 TYR A 203      26.034 -18.236  27.169  1.00  0.00           C  
ATOM   2984  HE2 TYR A 203      26.922 -18.239  27.656  1.00  0.00           H  
ATOM   2985  CZ  TYR A 203      25.066 -18.753  28.007  1.00  0.00           C  
ATOM   2986  OH  TYR A 203      25.299 -18.891  29.321  1.00  0.00           O  
ATOM   2987  HH  TYR A 203      24.557 -19.206  29.818  1.00  0.00           H  
ATOM   2988  C   TYR A 203      24.162 -19.255  21.514  1.00  0.00           C  
ATOM   2989  O   TYR A 203      24.644 -18.322  20.888  1.00  0.00           O  
ATOM   2990  N   LEU A 204      23.267 -20.103  20.996  1.00  0.00           N  
ATOM   2991  HN  LEU A 204      22.906 -20.871  21.531  1.00  0.00           H  
ATOM   2992  CA  LEU A 204      22.802 -19.999  19.618  1.00  0.00           C  
ATOM   2993  HA  LEU A 204      23.443 -19.295  19.086  1.00  0.00           H  
ATOM   2994  CB  LEU A 204      22.956 -21.381  18.987  1.00  0.00           C  
ATOM   2995  HB1 LEU A 204      22.404 -22.142  19.544  1.00  0.00           H  
ATOM   2996  HB2 LEU A 204      23.998 -21.631  19.122  1.00  0.00           H  
ATOM   2997  CG  LEU A 204      22.639 -21.389  17.509  1.00  0.00           C  
ATOM   2998  HG  LEU A 204      22.963 -20.438  17.097  1.00  0.00           H  
ATOM   2999  CD1 LEU A 204      23.322 -22.609  16.867  1.00  0.00           C  
ATOM   3000 1HD1 LEU A 204      23.360 -23.424  17.579  1.00  0.00           H  
ATOM   3001 2HD1 LEU A 204      24.323 -22.403  16.499  1.00  0.00           H  
ATOM   3002 3HD1 LEU A 204      22.744 -23.024  16.044  1.00  0.00           H  
ATOM   3003  CD2 LEU A 204      21.113 -21.523  17.400  1.00  0.00           C  
ATOM   3004 1HD2 LEU A 204      20.588 -20.572  17.328  1.00  0.00           H  
ATOM   3005 2HD2 LEU A 204      20.717 -22.056  18.257  1.00  0.00           H  
ATOM   3006 3HD2 LEU A 204      20.795 -22.158  16.575  1.00  0.00           H  
ATOM   3007  C   LEU A 204      21.356 -19.501  19.578  1.00  0.00           C  
ATOM   3008  O   LEU A 204      20.468 -20.076  20.199  1.00  0.00           O  
ATOM   3009  N   THR A 205      21.169 -18.395  18.873  1.00  0.00           N  
ATOM   3010  HN  THR A 205      21.945 -18.051  18.341  1.00  0.00           H  
ATOM   3011  CA  THR A 205      19.858 -17.732  18.771  1.00  0.00           C  
ATOM   3012  HA  THR A 205      19.114 -18.346  19.287  1.00  0.00           H  
ATOM   3013  CB  THR A 205      19.940 -16.317  19.346  1.00  0.00           C  
ATOM   3014  HB  THR A 205      20.662 -15.727  18.793  1.00  0.00           H  
ATOM   3015  OG1 THR A 205      20.377 -16.391  20.688  1.00  0.00           O  
ATOM   3016  HG1 THR A 205      19.821 -17.053  21.118  1.00  0.00           H  
ATOM   3017  CG2 THR A 205      18.575 -15.626  19.282  1.00  0.00           C  
ATOM   3018 1HG2 THR A 205      17.785 -16.234  19.728  1.00  0.00           H  
ATOM   3019 2HG2 THR A 205      18.273 -15.414  18.256  1.00  0.00           H  
ATOM   3020 3HG2 THR A 205      18.590 -14.672  19.810  1.00  0.00           H  
ATOM   3021  C   THR A 205      19.419 -17.655  17.307  1.00  0.00           C  
ATOM   3022  O   THR A 205      20.032 -16.955  16.502  1.00  0.00           O  
ATOM   3023  N   MET A 206      18.365 -18.399  17.003  1.00  0.00           N  
ATOM   3024  HN  MET A 206      17.878 -18.898  17.730  1.00  0.00           H  
ATOM   3025  CA  MET A 206      17.759 -18.411  15.663  1.00  0.00           C  
ATOM   3026  HA  MET A 206      18.291 -17.705  15.023  1.00  0.00           H  
ATOM   3027  CB  MET A 206      17.830 -19.815  15.063  1.00  0.00           C  
ATOM   3028  HB1 MET A 206      17.378 -20.536  15.743  1.00  0.00           H  
ATOM   3029  HB2 MET A 206      18.862 -20.112  14.958  1.00  0.00           H  
ATOM   3030  CG  MET A 206      17.059 -19.869  13.742  1.00  0.00           C  
ATOM   3031  HG1 MET A 206      17.478 -19.149  13.040  1.00  0.00           H  
ATOM   3032  HG2 MET A 206      16.014 -19.587  13.867  1.00  0.00           H  
ATOM   3033  SD  MET A 206      17.003 -21.508  12.988  1.00  0.00           S  
ATOM   3034  CE  MET A 206      18.561 -21.427  12.495  1.00  0.00           C  
ATOM   3035  HE1 MET A 206      19.214 -21.278  13.346  1.00  0.00           H  
ATOM   3036  HE2 MET A 206      18.618 -20.520  11.904  1.00  0.00           H  
ATOM   3037  HE3 MET A 206      18.874 -22.290  12.088  1.00  0.00           H  
ATOM   3038  C   MET A 206      16.300 -17.979  15.788  1.00  0.00           C  
ATOM   3039  O   MET A 206      15.491 -18.663  16.419  1.00  0.00           O  
ATOM   3040  N   ASN A 207      15.987 -16.857  15.148  1.00  0.00           N  
ATOM   3041  HN  ASN A 207      16.766 -16.260  14.970  1.00  0.00           H  
ATOM   3042  CA  ASN A 207      14.652 -16.250  15.243  1.00  0.00           C  
ATOM   3043  HA  ASN A 207      14.669 -15.341  14.642  1.00  0.00           H  
ATOM   3044  CB  ASN A 207      13.582 -17.239  14.745  1.00  0.00           C  
ATOM   3045  HB1 ASN A 207      13.510 -18.163  15.318  1.00  0.00           H  
ATOM   3046  HB2 ASN A 207      13.814 -17.548  13.726  1.00  0.00           H  
ATOM   3047  CG  ASN A 207      12.203 -16.583  14.733  1.00  0.00           C  
ATOM   3048  OD1 ASN A 207      11.939 -15.625  15.453  1.00  0.00           O  
ATOM   3049  ND2 ASN A 207      11.344 -17.106  13.872  1.00  0.00           N  
ATOM   3050 1HD2 ASN A 207      11.533 -17.923  13.317  1.00  0.00           H  
ATOM   3051 2HD2 ASN A 207      10.445 -16.682  13.774  1.00  0.00           H  
ATOM   3052  C   ASN A 207      14.381 -15.862  16.705  1.00  0.00           C  
ATOM   3053  O   ASN A 207      14.996 -14.930  17.214  1.00  0.00           O  
ATOM   3054  N   ASN A 208      13.574 -16.666  17.397  1.00  0.00           N  
ATOM   3055  HN  ASN A 208      13.195 -17.493  16.986  1.00  0.00           H  
ATOM   3056  CA  ASN A 208      13.163 -16.332  18.765  1.00  0.00           C  
ATOM   3057  HA  ASN A 208      13.626 -15.385  19.047  1.00  0.00           H  
ATOM   3058  CB  ASN A 208      11.646 -16.134  18.842  1.00  0.00           C  
ATOM   3059  HB1 ASN A 208      11.348 -15.341  18.156  1.00  0.00           H  
ATOM   3060  HB2 ASN A 208      11.356 -15.815  19.844  1.00  0.00           H  
ATOM   3061  CG  ASN A 208      10.870 -17.405  18.498  1.00  0.00           C  
ATOM   3062  OD1 ASN A 208      11.360 -18.511  18.661  1.00  0.00           O  
ATOM   3063  ND2 ASN A 208       9.653 -17.213  18.013  1.00  0.00           N  
ATOM   3064 1HD2 ASN A 208       9.284 -16.295  17.870  1.00  0.00           H  
ATOM   3065 2HD2 ASN A 208       9.118 -18.018  17.762  1.00  0.00           H  
ATOM   3066  C   ASN A 208      13.624 -17.345  19.821  1.00  0.00           C  
ATOM   3067  O   ASN A 208      13.616 -17.031  21.008  1.00  0.00           O  
ATOM   3068  N   LYS A 209      13.974 -18.559  19.395  1.00  0.00           N  
ATOM   3069  HN  LYS A 209      13.990 -18.763  18.418  1.00  0.00           H  
ATOM   3070  CA  LYS A 209      14.448 -19.595  20.328  1.00  0.00           C  
ATOM   3071  HA  LYS A 209      14.037 -19.386  21.316  1.00  0.00           H  
ATOM   3072  CB  LYS A 209      14.025 -20.995  19.870  1.00  0.00           C  
ATOM   3073  HB1 LYS A 209      14.804 -21.726  20.095  1.00  0.00           H  
ATOM   3074  HB2 LYS A 209      13.903 -21.024  18.787  1.00  0.00           H  
ATOM   3075  CG  LYS A 209      12.774 -21.525  20.574  1.00  0.00           C  
ATOM   3076  HG1 LYS A 209      12.988 -21.564  21.639  1.00  0.00           H  
ATOM   3077  HG2 LYS A 209      12.606 -22.558  20.261  1.00  0.00           H  
ATOM   3078  CD  LYS A 209      11.528 -20.687  20.307  1.00  0.00           C  
ATOM   3079  HD1 LYS A 209      10.705 -21.385  20.145  1.00  0.00           H  
ATOM   3080  HD2 LYS A 209      11.684 -20.352  19.315  1.00  0.00           H  
ATOM   3081  CE  LYS A 209      11.110 -19.843  21.516  1.00  0.00           C  
ATOM   3082  HE1 LYS A 209      10.357 -19.114  21.214  1.00  0.00           H  
ATOM   3083  HE2 LYS A 209      11.953 -19.279  21.918  1.00  0.00           H  
ATOM   3084  NZ  LYS A 209      10.539 -20.671  22.589  1.00  0.00           N1+
ATOM   3085  HZ1 LYS A 209      11.236 -21.431  22.811  1.00  0.00           H  
ATOM   3086  HZ2 LYS A 209       9.678 -21.159  22.277  1.00  0.00           H  
ATOM   3087  HZ3 LYS A 209      10.368 -20.130  23.458  1.00  0.00           H  
ATOM   3088  C   LYS A 209      15.970 -19.556  20.471  1.00  0.00           C  
ATOM   3089  O   LYS A 209      16.673 -18.999  19.624  1.00  0.00           O  
ATOM   3090  N   HIS A 210      16.444 -20.091  21.591  1.00  0.00           N  
ATOM   3091  HN  HIS A 210      15.844 -20.610  22.206  1.00  0.00           H  
ATOM   3092  CA  HIS A 210      17.886 -20.193  21.873  1.00  0.00           C  
ATOM   3093  HA  HIS A 210      18.395 -20.006  20.936  1.00  0.00           H  
ATOM   3094  CB  HIS A 210      18.282 -19.171  22.938  1.00  0.00           C  
ATOM   3095  HB1 HIS A 210      17.767 -19.384  23.878  1.00  0.00           H  
ATOM   3096  HB2 HIS A 210      17.948 -18.193  22.611  1.00  0.00           H  
ATOM   3097  CG  HIS A 210      19.790 -19.177  23.157  1.00  0.00           C  
ATOM   3098  ND1 HIS A 210      20.692 -18.890  22.261  1.00  0.00           N  
ATOM   3099  CE1 HIS A 210      21.786 -19.016  22.820  1.00  0.00           C  
ATOM   3100  HE1 HIS A 210      22.370 -18.336  22.280  1.00  0.00           H  
ATOM   3101  NE2 HIS A 210      21.692 -19.384  24.034  1.00  0.00           N  
ATOM   3102  HE2 HIS A 210      22.431 -19.818  24.496  1.00  0.00           H  
ATOM   3103  CD2 HIS A 210      20.411 -19.491  24.263  1.00  0.00           C  
ATOM   3104  HD2 HIS A 210      19.944 -19.859  25.157  1.00  0.00           H  
ATOM   3105  C   HIS A 210      18.245 -21.602  22.360  1.00  0.00           C  
ATOM   3106  O   HIS A 210      17.413 -22.298  22.938  1.00  0.00           O  
ATOM   3107  N   TRP A 211      19.488 -21.987  22.097  1.00  0.00           N  
ATOM   3108  HN  TRP A 211      20.091 -21.364  21.598  1.00  0.00           H  
ATOM   3109  CA  TRP A 211      20.038 -23.284  22.523  1.00  0.00           C  
ATOM   3110  HA  TRP A 211      19.417 -23.637  23.338  1.00  0.00           H  
ATOM   3111  CB  TRP A 211      20.063 -24.256  21.340  1.00  0.00           C  
ATOM   3112  HB1 TRP A 211      20.541 -25.193  21.635  1.00  0.00           H  
ATOM   3113  HB2 TRP A 211      20.659 -23.854  20.519  1.00  0.00           H  
ATOM   3114  CG  TRP A 211      18.665 -24.600  20.824  1.00  0.00           C  
ATOM   3115  CD2 TRP A 211      17.938 -23.890  19.881  1.00  0.00           C  
ATOM   3116  CE2 TRP A 211      16.788 -24.625  19.644  1.00  0.00           C  
ATOM   3117  CE3 TRP A 211      18.165 -22.700  19.199  1.00  0.00           C  
ATOM   3118  HE3 TRP A 211      19.045 -22.122  19.416  1.00  0.00           H  
ATOM   3119  CD1 TRP A 211      17.973 -25.698  21.116  1.00  0.00           C  
ATOM   3120  HD1 TRP A 211      18.273 -26.464  21.814  1.00  0.00           H  
ATOM   3121  NE1 TRP A 211      16.845 -25.715  20.406  1.00  0.00           N  
ATOM   3122  HE1 TRP A 211      16.157 -26.414  20.462  1.00  0.00           H  
ATOM   3123  CZ2 TRP A 211      15.851 -24.170  18.725  1.00  0.00           C  
ATOM   3124  HZ2 TRP A 211      14.952 -24.743  18.548  1.00  0.00           H  
ATOM   3125  CZ3 TRP A 211      17.235 -22.252  18.269  1.00  0.00           C  
ATOM   3126  HZ3 TRP A 211      17.407 -21.325  17.749  1.00  0.00           H  
ATOM   3127  CH2 TRP A 211      16.078 -22.987  18.033  1.00  0.00           C  
ATOM   3128  HH2 TRP A 211      15.350 -22.645  17.315  1.00  0.00           H  
ATOM   3129  C   TRP A 211      21.478 -23.112  23.012  1.00  0.00           C  
ATOM   3130  O   TRP A 211      22.161 -22.162  22.624  1.00  0.00           O  
ATOM   3131  N   LEU A 212      21.904 -24.017  23.880  1.00  0.00           N  
ATOM   3132  HN  LEU A 212      21.270 -24.745  24.148  1.00  0.00           H  
ATOM   3133  CA  LEU A 212      23.327 -24.170  24.201  1.00  0.00           C  
ATOM   3134  HA  LEU A 212      23.825 -23.234  23.969  1.00  0.00           H  
ATOM   3135  CB  LEU A 212      23.466 -24.601  25.643  1.00  0.00           C  
ATOM   3136  HB1 LEU A 212      24.476 -24.671  25.568  1.00  0.00           H  
ATOM   3137  HB2 LEU A 212      23.018 -25.570  25.871  1.00  0.00           H  
ATOM   3138  CG  LEU A 212      23.195 -23.511  26.677  1.00  0.00           C  
ATOM   3139  HG  LEU A 212      23.480 -23.884  27.662  1.00  0.00           H  
ATOM   3140  CD1 LEU A 212      23.858 -22.167  26.422  1.00  0.00           C  
ATOM   3141 1HD1 LEU A 212      24.150 -21.914  25.411  1.00  0.00           H  
ATOM   3142 2HD1 LEU A 212      24.621 -21.886  27.146  1.00  0.00           H  
ATOM   3143 3HD1 LEU A 212      23.113 -21.417  26.643  1.00  0.00           H  
ATOM   3144  CD2 LEU A 212      21.711 -23.205  26.688  1.00  0.00           C  
ATOM   3145 1HD2 LEU A 212      21.136 -24.112  26.522  1.00  0.00           H  
ATOM   3146 2HD2 LEU A 212      21.402 -22.515  25.903  1.00  0.00           H  
ATOM   3147 3HD2 LEU A 212      21.396 -22.779  27.641  1.00  0.00           H  
ATOM   3148  C   LEU A 212      23.903 -25.244  23.295  1.00  0.00           C  
ATOM   3149  O   LEU A 212      23.443 -26.380  23.277  1.00  0.00           O  
ATOM   3150  N   VAL A 213      24.881 -24.864  22.565  1.00  0.00           N  
ATOM   3151  HN  VAL A 213      25.272 -23.950  22.679  1.00  0.00           H  
ATOM   3152  CA  VAL A 213      25.542 -25.777  21.560  1.00  0.00           C  
ATOM   3153  HA  VAL A 213      25.235 -26.800  21.789  1.00  0.00           H  
ATOM   3154  CB  VAL A 213      25.141 -25.473  20.168  1.00  0.00           C  
ATOM   3155  HB  VAL A 213      25.690 -26.168  19.537  1.00  0.00           H  
ATOM   3156  CG1 VAL A 213      23.678 -25.376  19.880  1.00  0.00           C  
ATOM   3157 1HG1 VAL A 213      23.005 -24.940  20.627  1.00  0.00           H  
ATOM   3158 2HG1 VAL A 213      23.325 -26.408  19.854  1.00  0.00           H  
ATOM   3159 3HG1 VAL A 213      23.393 -25.019  18.894  1.00  0.00           H  
ATOM   3160  CG2 VAL A 213      25.208 -24.205  20.347  1.00  0.00           C  
ATOM   3161 1HG2 VAL A 213      26.003 -23.757  20.905  1.00  0.00           H  
ATOM   3162 2HG2 VAL A 213      24.462 -23.614  20.911  1.00  0.00           H  
ATOM   3163 3HG2 VAL A 213      24.671 -23.542  19.664  1.00  0.00           H  
ATOM   3164  C   VAL A 213      27.062 -25.725  21.761  1.00  0.00           C  
ATOM   3165  O   VAL A 213      27.583 -24.736  22.258  1.00  0.00           O  
ATOM   3166  N   HIS A 214      27.725 -26.809  21.395  1.00  0.00           N  
ATOM   3167  HN  HIS A 214      27.229 -27.521  20.897  1.00  0.00           H  
ATOM   3168  CA  HIS A 214      29.193 -26.879  21.451  1.00  0.00           C  
ATOM   3169  HA  HIS A 214      29.482 -26.607  22.469  1.00  0.00           H  
ATOM   3170  CB  HIS A 214      29.671 -28.295  21.142  1.00  0.00           C  
ATOM   3171  HB1 HIS A 214      30.738 -28.304  20.909  1.00  0.00           H  
ATOM   3172  HB2 HIS A 214      29.167 -28.691  20.260  1.00  0.00           H  
ATOM   3173  CG  HIS A 214      29.458 -29.221  22.342  1.00  0.00           C  
ATOM   3174  CD2 HIS A 214      28.333 -29.855  22.666  1.00  0.00           C  
ATOM   3175  HD2 HIS A 214      27.416 -29.842  22.091  1.00  0.00           H  
ATOM   3176  ND1 HIS A 214      30.368 -29.504  23.269  1.00  0.00           N  
ATOM   3177  HD1 HIS A 214      31.276 -29.106  23.365  1.00  0.00           H  
ATOM   3178  CE1 HIS A 214      29.810 -30.312  24.164  1.00  0.00           C  
ATOM   3179  HE1 HIS A 214      30.321 -30.683  25.045  1.00  0.00           H  
ATOM   3180  NE2 HIS A 214      28.553 -30.529  23.789  1.00  0.00           N1+
ATOM   3181  HE2 HIS A 214      27.905 -31.125  24.225  1.00  0.00           H  
ATOM   3182  C   HIS A 214      29.867 -25.889  20.502  1.00  0.00           C  
ATOM   3183  O   HIS A 214      29.751 -25.800  19.301  1.00  0.00           O  
ATOM   3184  N   LYS A 215      30.973 -25.343  20.871  1.00  0.00           N  
ATOM   3185  HN  LYS A 215      31.299 -25.543  21.802  1.00  0.00           H  
ATOM   3186  CA  LYS A 215      31.616 -24.231  20.134  1.00  0.00           C  
ATOM   3187  HA  LYS A 215      30.891 -23.455  19.929  1.00  0.00           H  
ATOM   3188  CB  LYS A 215      32.707 -23.619  21.006  1.00  0.00           C  
ATOM   3189  HB1 LYS A 215      33.399 -24.397  21.334  1.00  0.00           H  
ATOM   3190  HB2 LYS A 215      32.245 -23.223  21.910  1.00  0.00           H  
ATOM   3191  CG  LYS A 215      33.479 -22.530  20.252  1.00  0.00           C  
ATOM   3192  HG1 LYS A 215      32.788 -21.833  19.776  1.00  0.00           H  
ATOM   3193  HG2 LYS A 215      34.052 -22.987  19.442  1.00  0.00           H  
ATOM   3194  CD  LYS A 215      34.460 -21.776  21.147  1.00  0.00           C  
ATOM   3195  HD1 LYS A 215      35.138 -21.207  20.510  1.00  0.00           H  
ATOM   3196  HD2 LYS A 215      35.078 -22.491  21.695  1.00  0.00           H  
ATOM   3197  CE  LYS A 215      33.738 -20.829  22.111  1.00  0.00           C  
ATOM   3198  HE1 LYS A 215      33.112 -21.389  22.811  1.00  0.00           H  
ATOM   3199  HE2 LYS A 215      33.093 -20.140  21.565  1.00  0.00           H  
ATOM   3200  NZ  LYS A 215      34.695 -20.042  22.904  1.00  0.00           N1+
ATOM   3201  HZ1 LYS A 215      35.395 -19.569  22.303  1.00  0.00           H  
ATOM   3202  HZ2 LYS A 215      35.181 -20.715  23.540  1.00  0.00           H  
ATOM   3203  HZ3 LYS A 215      34.196 -19.349  23.503  1.00  0.00           H  
ATOM   3204  C   LYS A 215      32.155 -24.623  18.752  1.00  0.00           C  
ATOM   3205  O   LYS A 215      31.970 -23.886  17.787  1.00  0.00           O  
ATOM   3206  N   GLU A 216      32.825 -25.770  18.673  1.00  0.00           N  
ATOM   3207  HN  GLU A 216      32.965 -26.319  19.493  1.00  0.00           H  
ATOM   3208  CA  GLU A 216      33.415 -26.215  17.400  1.00  0.00           C  
ATOM   3209  HA  GLU A 216      33.847 -25.327  16.945  1.00  0.00           H  
ATOM   3210  CB  GLU A 216      34.448 -27.317  17.647  1.00  0.00           C  
ATOM   3211  HB1 GLU A 216      33.964 -28.210  18.043  1.00  0.00           H  
ATOM   3212  HB2 GLU A 216      35.161 -26.989  18.403  1.00  0.00           H  
ATOM   3213  CG  GLU A 216      35.210 -27.681  16.365  1.00  0.00           C  
ATOM   3214  HG1 GLU A 216      34.533 -28.059  15.599  1.00  0.00           H  
ATOM   3215  HG2 GLU A 216      35.926 -28.478  16.560  1.00  0.00           H  
ATOM   3216  CD  GLU A 216      35.984 -26.487  15.795  1.00  0.00           C  
ATOM   3217  OE1 GLU A 216      36.102 -25.476  16.525  1.00  0.00           O  
ATOM   3218  OE2 GLU A 216      36.415 -26.594  14.630  1.00  0.00           O1-
ATOM   3219  C   GLU A 216      32.324 -26.711  16.447  1.00  0.00           C  
ATOM   3220  O   GLU A 216      32.464 -26.622  15.229  1.00  0.00           O  
ATOM   3221  N   TRP A 217      31.256 -27.249  17.033  1.00  0.00           N  
ATOM   3222  HN  TRP A 217      31.238 -27.274  18.027  1.00  0.00           H  
ATOM   3223  CA  TRP A 217      30.089 -27.695  16.255  1.00  0.00           C  
ATOM   3224  HA  TRP A 217      30.423 -28.475  15.568  1.00  0.00           H  
ATOM   3225  CB  TRP A 217      29.005 -28.189  17.215  1.00  0.00           C  
ATOM   3226  HB1 TRP A 217      28.748 -27.436  17.956  1.00  0.00           H  
ATOM   3227  HB2 TRP A 217      29.373 -29.052  17.771  1.00  0.00           H  
ATOM   3228  CG  TRP A 217      27.725 -28.606  16.485  1.00  0.00           C  
ATOM   3229  CD2 TRP A 217      26.611 -27.826  16.237  1.00  0.00           C  
ATOM   3230  CE2 TRP A 217      25.690 -28.614  15.591  1.00  0.00           C  
ATOM   3231  CE3 TRP A 217      26.311 -26.541  16.463  1.00  0.00           C  
ATOM   3232  HE3 TRP A 217      27.217 -26.061  16.758  1.00  0.00           H  
ATOM   3233  CD1 TRP A 217      27.459 -29.812  15.991  1.00  0.00           C  
ATOM   3234  HD1 TRP A 217      28.129 -30.659  16.045  1.00  0.00           H  
ATOM   3235  NE1 TRP A 217      26.239 -29.818  15.453  1.00  0.00           N  
ATOM   3236  HE1 TRP A 217      25.813 -30.599  15.047  1.00  0.00           H  
ATOM   3237  CZ2 TRP A 217      24.461 -28.089  15.210  1.00  0.00           C  
ATOM   3238  HZ2 TRP A 217      23.740 -28.722  14.714  1.00  0.00           H  
ATOM   3239  CZ3 TRP A 217      25.083 -25.963  16.117  1.00  0.00           C  
ATOM   3240  HZ3 TRP A 217      24.784 -24.939  15.978  1.00  0.00           H  
ATOM   3241  CH2 TRP A 217      24.158 -26.760  15.472  1.00  0.00           C  
ATOM   3242  HH2 TRP A 217      23.206 -26.360  15.154  1.00  0.00           H  
ATOM   3243  C   TRP A 217      29.564 -26.496  15.461  1.00  0.00           C  
ATOM   3244  O   TRP A 217      29.362 -26.566  14.251  1.00  0.00           O  
ATOM   3245  N   PHE A 218      29.446 -25.384  16.183  1.00  0.00           N  
ATOM   3246  HN  PHE A 218      29.678 -25.468  17.153  1.00  0.00           H  
ATOM   3247  CA  PHE A 218      28.985 -24.111  15.618  1.00  0.00           C  
ATOM   3248  HA  PHE A 218      28.082 -24.349  15.036  1.00  0.00           H  
ATOM   3249  CB  PHE A 218      28.836 -23.103  16.740  1.00  0.00           C  
ATOM   3250  HB1 PHE A 218      29.412 -23.226  17.656  1.00  0.00           H  
ATOM   3251  HB2 PHE A 218      27.839 -23.416  16.668  1.00  0.00           H  
ATOM   3252  CG  PHE A 218      28.497 -21.704  16.262  1.00  0.00           C  
ATOM   3253  CD1 PHE A 218      27.222 -21.392  15.809  1.00  0.00           C  
ATOM   3254  HD1 PHE A 218      26.451 -22.146  15.745  1.00  0.00           H  
ATOM   3255  CD2 PHE A 218      29.484 -20.731  16.309  1.00  0.00           C  
ATOM   3256  HD2 PHE A 218      30.480 -20.997  16.640  1.00  0.00           H  
ATOM   3257  CE1 PHE A 218      26.938 -20.098  15.391  1.00  0.00           C  
ATOM   3258  HE1 PHE A 218      25.952 -19.862  15.020  1.00  0.00           H  
ATOM   3259  CE2 PHE A 218      29.194 -19.438  15.897  1.00  0.00           C  
ATOM   3260  HE2 PHE A 218      30.016 -18.799  15.714  1.00  0.00           H  
ATOM   3261  CZ  PHE A 218      27.924 -19.121  15.434  1.00  0.00           C  
ATOM   3262  HZ  PHE A 218      27.713 -18.122  15.081  1.00  0.00           H  
ATOM   3263  C   PHE A 218      29.967 -23.560  14.583  1.00  0.00           C  
ATOM   3264  O   PHE A 218      29.582 -23.234  13.467  1.00  0.00           O  
ATOM   3265  N   HIS A 219      31.240 -23.506  14.964  1.00  0.00           N  
ATOM   3266  HN  HIS A 219      31.507 -23.929  15.832  1.00  0.00           H  
ATOM   3267  CA  HIS A 219      32.286 -22.923  14.108  1.00  0.00           C  
ATOM   3268  HA  HIS A 219      32.049 -21.901  13.880  1.00  0.00           H  
ATOM   3269  CB  HIS A 219      33.617 -22.870  14.859  1.00  0.00           C  
ATOM   3270  HB1 HIS A 219      33.953 -23.882  15.101  1.00  0.00           H  
ATOM   3271  HB2 HIS A 219      33.509 -22.341  15.805  1.00  0.00           H  
ATOM   3272  CG  HIS A 219      34.686 -22.188  14.020  1.00  0.00           C  
ATOM   3273  ND1 HIS A 219      34.674 -20.964  13.668  1.00  0.00           N  
ATOM   3274  CE1 HIS A 219      35.880 -20.909  13.183  1.00  0.00           C  
ATOM   3275  HE1 HIS A 219      36.511 -20.034  13.215  1.00  0.00           H  
ATOM   3276  NE2 HIS A 219      36.543 -21.849  12.943  1.00  0.00           N  
ATOM   3277  HE2 HIS A 219      37.444 -21.992  12.583  1.00  0.00           H  
ATOM   3278  CD2 HIS A 219      35.834 -22.723  13.601  1.00  0.00           C  
ATOM   3279  HD2 HIS A 219      36.105 -23.761  13.780  1.00  0.00           H  
ATOM   3280  C   HIS A 219      32.460 -23.699  12.797  1.00  0.00           C  
ATOM   3281  O   HIS A 219      32.916 -23.140  11.802  1.00  0.00           O  
ATOM   3282  N   ASP A 220      32.112 -24.983  12.814  1.00  0.00           N  
ATOM   3283  HN  ASP A 220      31.983 -25.474  13.678  1.00  0.00           H  
ATOM   3284  CA  ASP A 220      32.279 -25.831  11.624  1.00  0.00           C  
ATOM   3285  HA  ASP A 220      32.995 -25.355  10.952  1.00  0.00           H  
ATOM   3286  CB  ASP A 220      32.799 -27.220  12.005  1.00  0.00           C  
ATOM   3287  HB1 ASP A 220      32.774 -27.898  11.152  1.00  0.00           H  
ATOM   3288  HB2 ASP A 220      32.177 -27.661  12.785  1.00  0.00           H  
ATOM   3289  CG  ASP A 220      34.249 -27.182  12.488  1.00  0.00           C  
ATOM   3290  OD1 ASP A 220      34.938 -26.191  12.159  1.00  0.00           O  
ATOM   3291  OD2 ASP A 220      34.659 -28.179  13.122  1.00  0.00           O1-
ATOM   3292  C   ASP A 220      30.996 -25.986  10.811  1.00  0.00           C  
ATOM   3293  O   ASP A 220      30.970 -26.738   9.837  1.00  0.00           O  
ATOM   3294  N   ILE A 221      29.947 -25.273  11.202  1.00  0.00           N  
ATOM   3295  HN  ILE A 221      30.038 -24.753  12.051  1.00  0.00           H  
ATOM   3296  CA  ILE A 221      28.699 -25.292  10.433  1.00  0.00           C  
ATOM   3297  HA  ILE A 221      28.450 -26.348  10.435  1.00  0.00           H  
ATOM   3298  CB  ILE A 221      27.615 -24.492  11.114  1.00  0.00           C  
ATOM   3299  HB  ILE A 221      27.493 -24.856  12.139  1.00  0.00           H  
ATOM   3300  CG2 ILE A 221      27.943 -23.269  11.079  1.00  0.00           C  
ATOM   3301 1HG2 ILE A 221      27.897 -22.788  10.099  1.00  0.00           H  
ATOM   3302 2HG2 ILE A 221      28.964 -23.269  11.403  1.00  0.00           H  
ATOM   3303 3HG2 ILE A 221      27.318 -22.789  11.834  1.00  0.00           H  
ATOM   3304  CG1 ILE A 221      26.304 -24.496  10.369  1.00  0.00           C  
ATOM   3305 1HG1 ILE A 221      26.411 -24.175   9.332  1.00  0.00           H  
ATOM   3306 2HG1 ILE A 221      25.568 -23.827  10.820  1.00  0.00           H  
ATOM   3307  CD1 ILE A 221      25.745 -25.916  10.386  1.00  0.00           C  
ATOM   3308 1HD1 ILE A 221      25.102 -26.004  11.262  1.00  0.00           H  
ATOM   3309 2HD1 ILE A 221      26.455 -26.725  10.540  1.00  0.00           H  
ATOM   3310 3HD1 ILE A 221      25.085 -26.111   9.539  1.00  0.00           H  
ATOM   3311  C   ILE A 221      28.985 -24.769   9.011  1.00  0.00           C  
ATOM   3312  O   ILE A 221      29.731 -23.801   8.852  1.00  0.00           O  
ATOM   3313  N   PRO A 222      28.394 -25.426   8.022  1.00  0.00           N  
ATOM   3314  CD  PRO A 222      27.748 -26.741   8.162  1.00  0.00           C  
ATOM   3315  HD1 PRO A 222      26.786 -26.723   8.600  1.00  0.00           H  
ATOM   3316  HD2 PRO A 222      28.407 -27.462   8.651  1.00  0.00           H  
ATOM   3317  CA  PRO A 222      28.591 -25.087   6.605  1.00  0.00           C  
ATOM   3318  HA  PRO A 222      29.570 -24.634   6.436  1.00  0.00           H  
ATOM   3319  CB  PRO A 222      28.503 -26.446   5.914  1.00  0.00           C  
ATOM   3320  HB1 PRO A 222      29.457 -26.966   6.008  1.00  0.00           H  
ATOM   3321  HB2 PRO A 222      28.260 -26.390   4.852  1.00  0.00           H  
ATOM   3322  CG  PRO A 222      27.438 -27.169   6.740  1.00  0.00           C  
ATOM   3323  HG1 PRO A 222      26.445 -26.831   6.438  1.00  0.00           H  
ATOM   3324  HG2 PRO A 222      27.475 -28.251   6.612  1.00  0.00           H  
ATOM   3325  C   PRO A 222      27.506 -24.137   6.082  1.00  0.00           C  
ATOM   3326  O   PRO A 222      26.697 -24.503   5.231  1.00  0.00           O  
ATOM   3327  N   LEU A 223      27.533 -22.918   6.603  1.00  0.00           N  
ATOM   3328  HN  LEU A 223      28.289 -22.693   7.223  1.00  0.00           H  
ATOM   3329  CA  LEU A 223      26.661 -21.821   6.160  1.00  0.00           C  
ATOM   3330  HA  LEU A 223      26.198 -22.122   5.223  1.00  0.00           H  
ATOM   3331  CB  LEU A 223      25.627 -21.509   7.248  1.00  0.00           C  
ATOM   3332  HB1 LEU A 223      25.081 -20.595   7.007  1.00  0.00           H  
ATOM   3333  HB2 LEU A 223      26.159 -21.309   8.179  1.00  0.00           H  
ATOM   3334  CG  LEU A 223      24.635 -22.655   7.450  1.00  0.00           C  
ATOM   3335  HG  LEU A 223      25.173 -23.598   7.547  1.00  0.00           H  
ATOM   3336  CD1 LEU A 223      23.839 -22.433   8.731  1.00  0.00           C  
ATOM   3337 1HD1 LEU A 223      23.052 -21.725   8.510  1.00  0.00           H  
ATOM   3338 2HD1 LEU A 223      24.467 -22.064   9.541  1.00  0.00           H  
ATOM   3339 3HD1 LEU A 223      23.360 -23.357   9.057  1.00  0.00           H  
ATOM   3340  CD2 LEU A 223      23.680 -22.745   6.257  1.00  0.00           C  
ATOM   3341 1HD2 LEU A 223      24.203 -23.020   5.341  1.00  0.00           H  
ATOM   3342 2HD2 LEU A 223      23.168 -21.799   6.075  1.00  0.00           H  
ATOM   3343 3HD2 LEU A 223      22.917 -23.506   6.424  1.00  0.00           H  
ATOM   3344  C   LEU A 223      27.542 -20.588   5.951  1.00  0.00           C  
ATOM   3345  O   LEU A 223      28.631 -20.512   6.526  1.00  0.00           O  
ATOM   3346  N   PRO A 224      27.100 -19.656   5.109  1.00  0.00           N  
ATOM   3347  CD  PRO A 224      25.981 -19.811   4.167  1.00  0.00           C  
ATOM   3348  HD1 PRO A 224      25.037 -19.701   4.702  1.00  0.00           H  
ATOM   3349  HD2 PRO A 224      25.975 -20.774   3.664  1.00  0.00           H  
ATOM   3350  CA  PRO A 224      27.790 -18.369   4.933  1.00  0.00           C  
ATOM   3351  HA  PRO A 224      28.766 -18.557   4.497  1.00  0.00           H  
ATOM   3352  CB  PRO A 224      26.859 -17.579   4.015  1.00  0.00           C  
ATOM   3353  HB1 PRO A 224      27.403 -16.862   3.400  1.00  0.00           H  
ATOM   3354  HB2 PRO A 224      26.102 -17.033   4.578  1.00  0.00           H  
ATOM   3355  CG  PRO A 224      26.188 -18.667   3.179  1.00  0.00           C  
ATOM   3356  HG1 PRO A 224      25.259 -18.329   2.724  1.00  0.00           H  
ATOM   3357  HG2 PRO A 224      26.841 -18.986   2.370  1.00  0.00           H  
ATOM   3358  C   PRO A 224      27.870 -17.713   6.315  1.00  0.00           C  
ATOM   3359  O   PRO A 224      26.879 -17.695   7.049  1.00  0.00           O  
ATOM   3360  N   TRP A 225      29.048 -17.217   6.662  1.00  0.00           N  
ATOM   3361  HN  TRP A 225      29.787 -17.276   5.986  1.00  0.00           H  
ATOM   3362  CA  TRP A 225      29.269 -16.642   8.000  1.00  0.00           C  
ATOM   3363  HA  TRP A 225      28.308 -16.495   8.479  1.00  0.00           H  
ATOM   3364  CB  TRP A 225      30.094 -17.603   8.860  1.00  0.00           C  
ATOM   3365  HB1 TRP A 225      29.614 -18.583   8.884  1.00  0.00           H  
ATOM   3366  HB2 TRP A 225      30.126 -17.259   9.895  1.00  0.00           H  
ATOM   3367  CG  TRP A 225      31.522 -17.761   8.325  1.00  0.00           C  
ATOM   3368  CD2 TRP A 225      32.624 -17.008   8.698  1.00  0.00           C  
ATOM   3369  CE2 TRP A 225      33.710 -17.558   8.037  1.00  0.00           C  
ATOM   3370  CE3 TRP A 225      32.794 -15.909   9.533  1.00  0.00           C  
ATOM   3371  HE3 TRP A 225      31.953 -15.513  10.075  1.00  0.00           H  
ATOM   3372  CD1 TRP A 225      31.943 -18.695   7.478  1.00  0.00           C  
ATOM   3373  HD1 TRP A 225      31.313 -19.448   7.020  1.00  0.00           H  
ATOM   3374  NE1 TRP A 225      33.260 -18.575   7.306  1.00  0.00           N  
ATOM   3375  HE1 TRP A 225      33.799 -19.170   6.740  1.00  0.00           H  
ATOM   3376  CZ2 TRP A 225      34.978 -17.015   8.213  1.00  0.00           C  
ATOM   3377  HZ2 TRP A 225      35.827 -17.447   7.700  1.00  0.00           H  
ATOM   3378  CZ3 TRP A 225      34.058 -15.356   9.698  1.00  0.00           C  
ATOM   3379  HZ3 TRP A 225      34.200 -14.501  10.345  1.00  0.00           H  
ATOM   3380  CH2 TRP A 225      35.151 -15.910   9.038  1.00  0.00           C  
ATOM   3381  HH2 TRP A 225      36.137 -15.483   9.160  1.00  0.00           H  
ATOM   3382  C   TRP A 225      29.982 -15.294   7.916  1.00  0.00           C  
ATOM   3383  O   TRP A 225      30.627 -14.976   6.915  1.00  0.00           O  
ATOM   3384  N   HIS A 226      29.813 -14.514   8.972  1.00  0.00           N  
ATOM   3385  HN  HIS A 226      29.267 -14.877   9.731  1.00  0.00           H  
ATOM   3386  CA  HIS A 226      30.511 -13.230   9.129  1.00  0.00           C  
ATOM   3387  HA  HIS A 226      31.414 -13.253   8.515  1.00  0.00           H  
ATOM   3388  CB  HIS A 226      29.601 -12.076   8.704  1.00  0.00           C  
ATOM   3389  HB1 HIS A 226      29.320 -12.190   7.656  1.00  0.00           H  
ATOM   3390  HB2 HIS A 226      30.146 -11.132   8.763  1.00  0.00           H  
ATOM   3391  CG  HIS A 226      28.370 -11.989   9.598  1.00  0.00           C  
ATOM   3392  CD2 HIS A 226      27.182 -12.378   9.300  1.00  0.00           C  
ATOM   3393  HD2 HIS A 226      27.307 -12.564   8.280  1.00  0.00           H  
ATOM   3394  ND1 HIS A 226      28.314 -11.382  10.768  1.00  0.00           N  
ATOM   3395  HD1 HIS A 226      29.075 -10.994  11.281  1.00  0.00           H  
ATOM   3396  CE1 HIS A 226      27.080 -11.288  11.102  1.00  0.00           C  
ATOM   3397  HE1 HIS A 226      26.734 -10.756  11.982  1.00  0.00           H  
ATOM   3398  NE2 HIS A 226      26.344 -11.983  10.201  1.00  0.00           N1+
ATOM   3399  HE2 HIS A 226      25.375 -12.146  10.222  1.00  0.00           H  
ATOM   3400  C   HIS A 226      30.912 -13.069  10.597  1.00  0.00           C  
ATOM   3401  O   HIS A 226      30.193 -13.508  11.497  1.00  0.00           O  
ATOM   3402  N   ALA A 227      32.058 -12.433  10.807  1.00  0.00           N  
ATOM   3403  HN  ALA A 227      32.552 -12.018  10.045  1.00  0.00           H  
ATOM   3404  CA  ALA A 227      32.591 -12.213  12.161  1.00  0.00           C  
ATOM   3405  HA  ALA A 227      32.698 -13.195  12.626  1.00  0.00           H  
ATOM   3406  CB  ALA A 227      33.941 -11.503  12.072  1.00  0.00           C  
ATOM   3407  HB1 ALA A 227      33.845 -10.520  11.607  1.00  0.00           H  
ATOM   3408  HB2 ALA A 227      34.656 -12.082  11.488  1.00  0.00           H  
ATOM   3409  HB3 ALA A 227      34.375 -11.352  13.062  1.00  0.00           H  
ATOM   3410  C   ALA A 227      31.615 -11.365  12.981  1.00  0.00           C  
ATOM   3411  O   ALA A 227      30.836 -10.583  12.437  1.00  0.00           O  
ATOM   3412  N   GLY A 228      31.641 -11.607  14.286  1.00  0.00           N  
ATOM   3413  HN  GLY A 228      32.236 -12.307  14.685  1.00  0.00           H  
ATOM   3414  CA  GLY A 228      30.835 -10.847  15.237  1.00  0.00           C  
ATOM   3415  HA1 GLY A 228      31.056 -11.417  16.127  1.00  0.00           H  
ATOM   3416  HA2 GLY A 228      29.788 -10.885  14.940  1.00  0.00           H  
ATOM   3417  C   GLY A 228      31.362  -9.421  15.400  1.00  0.00           C  
ATOM   3418  O   GLY A 228      30.709  -8.555  15.952  1.00  0.00           O  
ATOM   3419  N   ALA A 229      32.578  -9.213  14.903  1.00  0.00           N  
ATOM   3420  HN  ALA A 229      33.051  -9.964  14.465  1.00  0.00           H  
ATOM   3421  CA  ALA A 229      33.293  -7.938  15.052  1.00  0.00           C  
ATOM   3422  HA  ALA A 229      33.471  -7.815  16.122  1.00  0.00           H  
ATOM   3423  CB  ALA A 229      34.612  -7.997  14.282  1.00  0.00           C  
ATOM   3424  HB1 ALA A 229      34.439  -8.136  13.214  1.00  0.00           H  
ATOM   3425  HB2 ALA A 229      35.236  -8.817  14.636  1.00  0.00           H  
ATOM   3426  HB3 ALA A 229      35.178  -7.072  14.407  1.00  0.00           H  
ATOM   3427  C   ALA A 229      32.453  -6.757  14.550  1.00  0.00           C  
ATOM   3428  O   ALA A 229      31.638  -6.893  13.637  1.00  0.00           O  
ATOM   3429  N   ASP A 230      32.704  -5.608  15.169  1.00  0.00           N  
ATOM   3430  HN  ASP A 230      33.360  -5.580  15.916  1.00  0.00           H  
ATOM   3431  CA  ASP A 230      31.981  -4.365  14.874  1.00  0.00           C  
ATOM   3432  HA  ASP A 230      30.917  -4.580  14.989  1.00  0.00           H  
ATOM   3433  CB  ASP A 230      32.433  -3.293  15.871  1.00  0.00           C  
ATOM   3434  HB1 ASP A 230      33.506  -3.117  15.787  1.00  0.00           H  
ATOM   3435  HB2 ASP A 230      32.235  -3.620  16.892  1.00  0.00           H  
ATOM   3436  CG  ASP A 230      31.712  -1.960  15.652  1.00  0.00           C  
ATOM   3437  OD1 ASP A 230      30.863  -1.905  14.738  1.00  0.00           O  
ATOM   3438  OD2 ASP A 230      32.016  -1.022  16.415  1.00  0.00           O1-
ATOM   3439  C   ASP A 230      32.277  -3.902  13.440  1.00  0.00           C  
ATOM   3440  O   ASP A 230      33.436  -3.764  13.057  1.00  0.00           O  
ATOM   3441  N   THR A 231      31.217  -3.558  12.720  1.00  0.00           N  
ATOM   3442  HN  THR A 231      30.379  -3.374  13.238  1.00  0.00           H  
ATOM   3443  CA  THR A 231      31.345  -3.083  11.335  1.00  0.00           C  
ATOM   3444  HA  THR A 231      32.207  -2.413  11.308  1.00  0.00           H  
ATOM   3445  CB  THR A 231      31.528  -4.263  10.376  1.00  0.00           C  
ATOM   3446  HB  THR A 231      32.423  -4.805  10.709  1.00  0.00           H  
ATOM   3447  OG1 THR A 231      31.720  -3.745   9.052  1.00  0.00           O  
ATOM   3448  HG1 THR A 231      31.965  -4.463   8.468  1.00  0.00           H  
ATOM   3449  CG2 THR A 231      30.309  -5.195  10.412  1.00  0.00           C  
ATOM   3450 1HG2 THR A 231      29.408  -4.711  10.036  1.00  0.00           H  
ATOM   3451 2HG2 THR A 231      30.105  -5.535  11.429  1.00  0.00           H  
ATOM   3452 3HG2 THR A 231      30.478  -6.088   9.812  1.00  0.00           H  
ATOM   3453  C   THR A 231      30.105  -2.297  10.904  1.00  0.00           C  
ATOM   3454  O   THR A 231      29.048  -2.372  11.524  1.00  0.00           O  
ATOM   3455  N   GLY A 232      30.288  -1.565   9.811  1.00  0.00           N  
ATOM   3456  HN  GLY A 232      31.209  -1.628   9.428  1.00  0.00           H  
ATOM   3457  CA  GLY A 232      29.206  -0.800   9.180  1.00  0.00           C  
ATOM   3458  HA1 GLY A 232      29.595   0.193   8.957  1.00  0.00           H  
ATOM   3459  HA2 GLY A 232      28.361  -0.707   9.865  1.00  0.00           H  
ATOM   3460  C   GLY A 232      28.773  -1.499   7.889  1.00  0.00           C  
ATOM   3461  O   GLY A 232      27.671  -1.279   7.394  1.00  0.00           O  
ATOM   3462  N   THR A 233      29.658  -2.349   7.373  1.00  0.00           N  
ATOM   3463  HN  THR A 233      30.485  -2.586   7.886  1.00  0.00           H  
ATOM   3464  CA  THR A 233      29.423  -3.050   6.105  1.00  0.00           C  
ATOM   3465  HA  THR A 233      28.489  -2.689   5.693  1.00  0.00           H  
ATOM   3466  CB  THR A 233      30.464  -2.629   5.072  1.00  0.00           C  
ATOM   3467  HB  THR A 233      30.408  -1.547   4.937  1.00  0.00           H  
ATOM   3468  OG1 THR A 233      30.146  -3.231   3.815  1.00  0.00           O  
ATOM   3469  HG1 THR A 233      30.303  -4.168   3.849  1.00  0.00           H  
ATOM   3470  CG2 THR A 233      31.883  -3.014   5.518  1.00  0.00           C  
ATOM   3471 1HG2 THR A 233      32.188  -4.048   5.375  1.00  0.00           H  
ATOM   3472 2HG2 THR A 233      32.084  -2.733   6.550  1.00  0.00           H  
ATOM   3473 3HG2 THR A 233      32.592  -2.443   4.918  1.00  0.00           H  
ATOM   3474  C   THR A 233      29.470  -4.572   6.301  1.00  0.00           C  
ATOM   3475  O   THR A 233      30.537  -5.190   6.279  1.00  0.00           O  
ATOM   3476  N   PRO A 234      28.295  -5.166   6.467  1.00  0.00           N  
ATOM   3477  CD  PRO A 234      26.998  -4.476   6.365  1.00  0.00           C  
ATOM   3478  HD1 PRO A 234      26.916  -3.806   5.511  1.00  0.00           H  
ATOM   3479  HD2 PRO A 234      26.785  -3.930   7.286  1.00  0.00           H  
ATOM   3480  CA  PRO A 234      28.126  -6.619   6.632  1.00  0.00           C  
ATOM   3481  HA  PRO A 234      28.696  -6.966   7.496  1.00  0.00           H  
ATOM   3482  CB  PRO A 234      26.624  -6.797   6.855  1.00  0.00           C  
ATOM   3483  HB1 PRO A 234      26.402  -6.710   7.919  1.00  0.00           H  
ATOM   3484  HB2 PRO A 234      26.240  -7.757   6.508  1.00  0.00           H  
ATOM   3485  CG  PRO A 234      26.009  -5.609   6.111  1.00  0.00           C  
ATOM   3486  HG1 PRO A 234      25.957  -5.825   5.042  1.00  0.00           H  
ATOM   3487  HG2 PRO A 234      25.002  -5.368   6.451  1.00  0.00           H  
ATOM   3488  C   PRO A 234      28.604  -7.348   5.370  1.00  0.00           C  
ATOM   3489  O   PRO A 234      28.057  -7.157   4.285  1.00  0.00           O  
ATOM   3490  N   HIS A 235      29.638  -8.162   5.546  1.00  0.00           N  
ATOM   3491  HN  HIS A 235      30.087  -8.211   6.437  1.00  0.00           H  
ATOM   3492  CA  HIS A 235      30.265  -8.884   4.425  1.00  0.00           C  
ATOM   3493  HA  HIS A 235      29.646  -8.760   3.534  1.00  0.00           H  
ATOM   3494  CB  HIS A 235      31.659  -8.309   4.156  1.00  0.00           C  
ATOM   3495  HB1 HIS A 235      31.588  -7.246   3.920  1.00  0.00           H  
ATOM   3496  HB2 HIS A 235      32.111  -8.789   3.288  1.00  0.00           H  
ATOM   3497  CG  HIS A 235      32.583  -8.493   5.364  1.00  0.00           C  
ATOM   3498  CD2 HIS A 235      32.898  -7.566   6.261  1.00  0.00           C  
ATOM   3499  HD2 HIS A 235      32.516  -6.556   6.297  1.00  0.00           H  
ATOM   3500  ND1 HIS A 235      33.290  -9.586   5.642  1.00  0.00           N  
ATOM   3501  HD1 HIS A 235      33.254 -10.432   5.147  1.00  0.00           H  
ATOM   3502  CE1 HIS A 235      34.031  -9.340   6.711  1.00  0.00           C  
ATOM   3503  HE1 HIS A 235      34.716 -10.025   7.189  1.00  0.00           H  
ATOM   3504  NE2 HIS A 235      33.797  -8.087   7.091  1.00  0.00           N  
ATOM   3505  C   HIS A 235      30.374 -10.376   4.754  1.00  0.00           C  
ATOM   3506  O   HIS A 235      31.058 -10.772   5.695  1.00  0.00           O  
ATOM   3507  N   TRP A 236      29.746 -11.187   3.919  1.00  0.00           N  
ATOM   3508  HN  TRP A 236      29.342 -10.780   3.102  1.00  0.00           H  
ATOM   3509  CA  TRP A 236      29.681 -12.640   4.149  1.00  0.00           C  
ATOM   3510  HA  TRP A 236      29.726 -12.805   5.228  1.00  0.00           H  
ATOM   3511  CB  TRP A 236      28.365 -13.198   3.607  1.00  0.00           C  
ATOM   3512  HB1 TRP A 236      28.339 -14.288   3.680  1.00  0.00           H  
ATOM   3513  HB2 TRP A 236      28.247 -12.957   2.550  1.00  0.00           H  
ATOM   3514  CG  TRP A 236      27.188 -12.625   4.393  1.00  0.00           C  
ATOM   3515  CD2 TRP A 236      26.710 -13.109   5.599  1.00  0.00           C  
ATOM   3516  CE2 TRP A 236      25.679 -12.263   5.972  1.00  0.00           C  
ATOM   3517  CE3 TRP A 236      27.069 -14.186   6.399  1.00  0.00           C  
ATOM   3518  HE3 TRP A 236      27.880 -14.828   6.091  1.00  0.00           H  
ATOM   3519  CD1 TRP A 236      26.466 -11.555   4.072  1.00  0.00           C  
ATOM   3520  HD1 TRP A 236      26.598 -10.952   3.184  1.00  0.00           H  
ATOM   3521  NE1 TRP A 236      25.556 -11.337   5.023  1.00  0.00           N  
ATOM   3522  HE1 TRP A 236      24.904 -10.604   5.006  1.00  0.00           H  
ATOM   3523  CZ2 TRP A 236      24.989 -12.495   7.154  1.00  0.00           C  
ATOM   3524  HZ2 TRP A 236      24.183 -11.836   7.441  1.00  0.00           H  
ATOM   3525  CZ3 TRP A 236      26.363 -14.439   7.567  1.00  0.00           C  
ATOM   3526  HZ3 TRP A 236      26.611 -15.294   8.170  1.00  0.00           H  
ATOM   3527  CH2 TRP A 236      25.300 -13.606   7.929  1.00  0.00           C  
ATOM   3528  HH2 TRP A 236      24.718 -13.841   8.810  1.00  0.00           H  
ATOM   3529  C   TRP A 236      30.844 -13.396   3.510  1.00  0.00           C  
ATOM   3530  O   TRP A 236      31.397 -12.990   2.488  1.00  0.00           O  
ATOM   3531  N   ASN A 237      31.151 -14.522   4.137  1.00  0.00           N  
ATOM   3532  HN  ASN A 237      30.658 -14.792   4.965  1.00  0.00           H  
ATOM   3533  CA  ASN A 237      32.158 -15.469   3.639  1.00  0.00           C  
ATOM   3534  HA  ASN A 237      32.647 -15.051   2.757  1.00  0.00           H  
ATOM   3535  CB  ASN A 237      33.180 -15.766   4.740  1.00  0.00           C  
ATOM   3536  HB1 ASN A 237      33.969 -16.417   4.362  1.00  0.00           H  
ATOM   3537  HB2 ASN A 237      32.706 -16.297   5.567  1.00  0.00           H  
ATOM   3538  CG  ASN A 237      33.836 -14.493   5.282  1.00  0.00           C  
ATOM   3539  OD1 ASN A 237      34.624 -13.848   4.599  1.00  0.00           O  
ATOM   3540  ND2 ASN A 237      33.485 -14.154   6.516  1.00  0.00           N  
ATOM   3541 1HD2 ASN A 237      32.788 -14.687   6.997  1.00  0.00           H  
ATOM   3542 2HD2 ASN A 237      33.937 -13.364   6.919  1.00  0.00           H  
ATOM   3543  C   ASN A 237      31.425 -16.759   3.278  1.00  0.00           C  
ATOM   3544  O   ASN A 237      30.441 -17.122   3.927  1.00  0.00           O  
ATOM   3545  N   ASN A 238      31.905 -17.423   2.231  1.00  0.00           N  
ATOM   3546  HN  ASN A 238      32.722 -17.118   1.747  1.00  0.00           H  
ATOM   3547  CA  ASN A 238      31.341 -18.711   1.802  1.00  0.00           C  
ATOM   3548  HA  ASN A 238      32.039 -19.010   1.039  1.00  0.00           H  
ATOM   3549  CB  ASN A 238      31.369 -19.701   2.974  1.00  0.00           C  
ATOM   3550  HB1 ASN A 238      30.751 -19.393   3.813  1.00  0.00           H  
ATOM   3551  HB2 ASN A 238      32.389 -19.809   3.340  1.00  0.00           H  
ATOM   3552  CG  ASN A 238      30.857 -21.080   2.557  1.00  0.00           C  
ATOM   3553  OD1 ASN A 238      30.152 -21.256   1.570  1.00  0.00           O  
ATOM   3554  ND2 ASN A 238      31.269 -22.081   3.309  1.00  0.00           N  
ATOM   3555 1HD2 ASN A 238      31.805 -21.999   4.143  1.00  0.00           H  
ATOM   3556 2HD2 ASN A 238      31.002 -22.969   2.938  1.00  0.00           H  
ATOM   3557  C   ASN A 238      29.896 -18.556   1.307  1.00  0.00           C  
ATOM   3558  O   ASN A 238      29.007 -19.342   1.622  1.00  0.00           O  
ATOM   3559  N   LYS A 239      29.647 -17.501   0.542  1.00  0.00           N  
ATOM   3560  HN  LYS A 239      30.492 -17.138   0.163  1.00  0.00           H  
ATOM   3561  CA  LYS A 239      28.312 -17.269  -0.034  1.00  0.00           C  
ATOM   3562  HA  LYS A 239      27.608 -17.212   0.798  1.00  0.00           H  
ATOM   3563  CB  LYS A 239      28.299 -15.984  -0.858  1.00  0.00           C  
ATOM   3564  HB1 LYS A 239      27.352 -15.913  -1.399  1.00  0.00           H  
ATOM   3565  HB2 LYS A 239      29.082 -16.053  -1.611  1.00  0.00           H  
ATOM   3566  CG  LYS A 239      28.446 -14.745   0.028  1.00  0.00           C  
ATOM   3567  HG1 LYS A 239      29.357 -14.793   0.624  1.00  0.00           H  
ATOM   3568  HG2 LYS A 239      27.622 -14.730   0.743  1.00  0.00           H  
ATOM   3569  CD  LYS A 239      28.401 -13.466  -0.810  1.00  0.00           C  
ATOM   3570  HD1 LYS A 239      28.322 -12.588  -0.167  1.00  0.00           H  
ATOM   3571  HD2 LYS A 239      27.507 -13.484  -1.427  1.00  0.00           H  
ATOM   3572  CE  LYS A 239      29.613 -13.357  -1.736  1.00  0.00           C  
ATOM   3573  HE1 LYS A 239      29.531 -12.469  -2.369  1.00  0.00           H  
ATOM   3574  HE2 LYS A 239      29.733 -14.218  -2.390  1.00  0.00           H  
ATOM   3575  NZ  LYS A 239      30.851 -13.235  -0.956  1.00  0.00           N1+
ATOM   3576  HZ1 LYS A 239      31.029 -14.075  -0.372  1.00  0.00           H  
ATOM   3577  HZ2 LYS A 239      30.794 -12.404  -0.329  1.00  0.00           H  
ATOM   3578  HZ3 LYS A 239      31.656 -13.082  -1.599  1.00  0.00           H  
ATOM   3579  C   LYS A 239      27.889 -18.436  -0.928  1.00  0.00           C  
ATOM   3580  O   LYS A 239      26.702 -18.710  -1.091  1.00  0.00           O  
ATOM   3581  N   GLU A 240      28.870 -19.126  -1.491  1.00  0.00           N  
ATOM   3582  HN  GLU A 240      29.750 -18.699  -1.390  1.00  0.00           H  
ATOM   3583  CA  GLU A 240      28.623 -20.231  -2.428  1.00  0.00           C  
ATOM   3584  HA  GLU A 240      28.098 -19.801  -3.282  1.00  0.00           H  
ATOM   3585  CB  GLU A 240      29.924 -20.897  -2.890  1.00  0.00           C  
ATOM   3586  HB1 GLU A 240      30.571 -20.170  -3.381  1.00  0.00           H  
ATOM   3587  HB2 GLU A 240      29.675 -21.634  -3.655  1.00  0.00           H  
ATOM   3588  CG  GLU A 240      30.679 -21.617  -1.762  1.00  0.00           C  
ATOM   3589  HG1 GLU A 240      31.462 -22.235  -2.200  1.00  0.00           H  
ATOM   3590  HG2 GLU A 240      30.051 -22.301  -1.192  1.00  0.00           H  
ATOM   3591  CD  GLU A 240      31.367 -20.649  -0.801  1.00  0.00           C  
ATOM   3592  OE1 GLU A 240      31.318 -19.425  -1.066  1.00  0.00           O  
ATOM   3593  OE2 GLU A 240      31.991 -21.147   0.152  1.00  0.00           O1-
ATOM   3594  C   GLU A 240      27.712 -21.290  -1.798  1.00  0.00           C  
ATOM   3595  O   GLU A 240      27.028 -22.024  -2.501  1.00  0.00           O  
ATOM   3596  N   ALA A 241      27.718 -21.331  -0.466  1.00  0.00           N  
ATOM   3597  HN  ALA A 241      28.413 -20.797   0.026  1.00  0.00           H  
ATOM   3598  CA  ALA A 241      26.971 -22.341   0.294  1.00  0.00           C  
ATOM   3599  HA  ALA A 241      27.289 -23.316  -0.080  1.00  0.00           H  
ATOM   3600  CB  ALA A 241      27.297 -22.217   1.781  1.00  0.00           C  
ATOM   3601  HB1 ALA A 241      27.325 -21.175   2.085  1.00  0.00           H  
ATOM   3602  HB2 ALA A 241      28.277 -22.642   1.990  1.00  0.00           H  
ATOM   3603  HB3 ALA A 241      26.582 -22.754   2.406  1.00  0.00           H  
ATOM   3604  C   ALA A 241      25.457 -22.231   0.079  1.00  0.00           C  
ATOM   3605  O   ALA A 241      24.723 -23.182   0.336  1.00  0.00           O  
ATOM   3606  N   LEU A 242      25.003 -21.050  -0.336  1.00  0.00           N  
ATOM   3607  HN  LEU A 242      25.681 -20.338  -0.525  1.00  0.00           H  
ATOM   3608  CA  LEU A 242      23.571 -20.800  -0.551  1.00  0.00           C  
ATOM   3609  HA  LEU A 242      23.023 -21.727  -0.394  1.00  0.00           H  
ATOM   3610  CB  LEU A 242      23.061 -19.704   0.389  1.00  0.00           C  
ATOM   3611  HB1 LEU A 242      22.035 -19.441   0.122  1.00  0.00           H  
ATOM   3612  HB2 LEU A 242      23.655 -18.800   0.253  1.00  0.00           H  
ATOM   3613  CG  LEU A 242      23.083 -20.134   1.857  1.00  0.00           C  
ATOM   3614  HG  LEU A 242      24.115 -20.310   2.159  1.00  0.00           H  
ATOM   3615  CD1 LEU A 242      22.495 -19.025   2.733  1.00  0.00           C  
ATOM   3616 1HD1 LEU A 242      21.446 -18.847   2.493  1.00  0.00           H  
ATOM   3617 2HD1 LEU A 242      23.028 -18.084   2.602  1.00  0.00           H  
ATOM   3618 3HD1 LEU A 242      22.551 -19.295   3.787  1.00  0.00           H  
ATOM   3619  CD2 LEU A 242      22.306 -21.439   2.052  1.00  0.00           C  
ATOM   3620 1HD2 LEU A 242      22.781 -22.300   1.584  1.00  0.00           H  
ATOM   3621 2HD2 LEU A 242      21.285 -21.356   1.681  1.00  0.00           H  
ATOM   3622 3HD2 LEU A 242      22.238 -21.681   3.113  1.00  0.00           H  
ATOM   3623  C   LEU A 242      23.240 -20.405  -1.987  1.00  0.00           C  
ATOM   3624  O   LEU A 242      22.072 -20.309  -2.345  1.00  0.00           O  
ATOM   3625  N   VAL A 243      24.264 -20.157  -2.793  1.00  0.00           N  
ATOM   3626  HN  VAL A 243      25.184 -20.457  -2.536  1.00  0.00           H  
ATOM   3627  CA  VAL A 243      24.052 -19.654  -4.161  1.00  0.00           C  
ATOM   3628  HA  VAL A 243      22.998 -19.409  -4.290  1.00  0.00           H  
ATOM   3629  CB  VAL A 243      24.888 -18.392  -4.375  1.00  0.00           C  
ATOM   3630  HB  VAL A 243      25.941 -18.635  -4.217  1.00  0.00           H  
ATOM   3631  CG1 VAL A 243      24.721 -17.875  -5.804  1.00  0.00           C  
ATOM   3632 1HG1 VAL A 243      23.666 -17.737  -6.042  1.00  0.00           H  
ATOM   3633 2HG1 VAL A 243      25.150 -18.551  -6.544  1.00  0.00           H  
ATOM   3634 3HG1 VAL A 243      25.218 -16.914  -5.933  1.00  0.00           H  
ATOM   3635  CG2 VAL A 243      24.491 -17.310  -3.368  1.00  0.00           C  
ATOM   3636 1HG2 VAL A 243      24.707 -17.620  -2.345  1.00  0.00           H  
ATOM   3637 2HG2 VAL A 243      23.425 -17.090  -3.426  1.00  0.00           H  
ATOM   3638 3HG2 VAL A 243      25.044 -16.390  -3.549  1.00  0.00           H  
ATOM   3639  C   VAL A 243      24.431 -20.711  -5.203  1.00  0.00           C  
ATOM   3640  O   VAL A 243      25.460 -21.371  -5.091  1.00  0.00           O  
ATOM   3641  N   GLU A 244      23.603 -20.803  -6.233  1.00  0.00           N  
ATOM   3642  HN  GLU A 244      22.998 -20.044  -6.374  1.00  0.00           H  
ATOM   3643  CA  GLU A 244      23.808 -21.747  -7.337  1.00  0.00           C  
ATOM   3644  HA  GLU A 244      24.797 -22.196  -7.225  1.00  0.00           H  
ATOM   3645  CB  GLU A 244      22.757 -22.855  -7.265  1.00  0.00           C  
ATOM   3646  HB1 GLU A 244      21.772 -22.465  -7.279  1.00  0.00           H  
ATOM   3647  HB2 GLU A 244      22.849 -23.359  -6.301  1.00  0.00           H  
ATOM   3648  CG  GLU A 244      22.965 -23.886  -8.378  1.00  0.00           C  
ATOM   3649  HG1 GLU A 244      23.967 -24.313  -8.310  1.00  0.00           H  
ATOM   3650  HG2 GLU A 244      22.879 -23.433  -9.364  1.00  0.00           H  
ATOM   3651  CD  GLU A 244      21.929 -25.005  -8.292  1.00  0.00           C  
ATOM   3652  OE1 GLU A 244      20.730 -24.683  -8.446  1.00  0.00           O  
ATOM   3653  OE2 GLU A 244      22.356 -26.156  -8.066  1.00  0.00           O1-
ATOM   3654  C   GLU A 244      23.745 -21.047  -8.698  1.00  0.00           C  
ATOM   3655  O   GLU A 244      22.697 -20.548  -9.104  1.00  0.00           O  
ATOM   3656  N   PHE A 245      24.908 -20.942  -9.329  1.00  0.00           N  
ATOM   3657  HN  PHE A 245      25.677 -21.419  -8.907  1.00  0.00           H  
ATOM   3658  CA  PHE A 245      25.014 -20.468 -10.721  1.00  0.00           C  
ATOM   3659  HA  PHE A 245      24.367 -19.596 -10.832  1.00  0.00           H  
ATOM   3660  CB  PHE A 245      26.466 -20.111 -11.050  1.00  0.00           C  
ATOM   3661  HB1 PHE A 245      26.599 -20.052 -12.131  1.00  0.00           H  
ATOM   3662  HB2 PHE A 245      27.138 -20.900 -10.709  1.00  0.00           H  
ATOM   3663  CG  PHE A 245      26.890 -18.775 -10.439  1.00  0.00           C  
ATOM   3664  CD1 PHE A 245      27.099 -18.660  -9.070  1.00  0.00           C  
ATOM   3665  HD1 PHE A 245      26.921 -19.497  -8.410  1.00  0.00           H  
ATOM   3666  CD2 PHE A 245      27.144 -17.693 -11.274  1.00  0.00           C  
ATOM   3667  HD2 PHE A 245      26.992 -17.773 -12.342  1.00  0.00           H  
ATOM   3668  CE1 PHE A 245      27.554 -17.461  -8.536  1.00  0.00           C  
ATOM   3669  HE1 PHE A 245      27.706 -17.379  -7.469  1.00  0.00           H  
ATOM   3670  CE2 PHE A 245      27.604 -16.495 -10.740  1.00  0.00           C  
ATOM   3671  HE2 PHE A 245      27.805 -15.651 -11.377  1.00  0.00           H  
ATOM   3672  CZ  PHE A 245      27.808 -16.379  -9.370  1.00  0.00           C  
ATOM   3673  HZ  PHE A 245      28.159 -15.448  -8.950  1.00  0.00           H  
ATOM   3674  C   PHE A 245      24.552 -21.574 -11.669  1.00  0.00           C  
ATOM   3675  O   PHE A 245      25.143 -22.653 -11.710  1.00  0.00           O  
ATOM   3676  N   LYS A 246      23.468 -21.307 -12.384  1.00  0.00           N  
ATOM   3677  HN  LYS A 246      23.069 -20.395 -12.307  1.00  0.00           H  
ATOM   3678  CA  LYS A 246      22.950 -22.262 -13.375  1.00  0.00           C  
ATOM   3679  HA  LYS A 246      22.999 -23.256 -12.930  1.00  0.00           H  
ATOM   3680  CB  LYS A 246      21.548 -21.900 -13.770  1.00  0.00           C  
ATOM   3681  HB1 LYS A 246      21.131 -22.629 -14.464  1.00  0.00           H  
ATOM   3682  HB2 LYS A 246      21.700 -21.012 -14.366  1.00  0.00           H  
ATOM   3683  CG  LYS A 246      20.651 -21.735 -12.518  1.00  0.00           C  
ATOM   3684  HG1 LYS A 246      19.613 -21.544 -12.783  1.00  0.00           H  
ATOM   3685  HG2 LYS A 246      20.988 -20.913 -11.883  1.00  0.00           H  
ATOM   3686  CD  LYS A 246      20.649 -22.965 -11.670  1.00  0.00           C  
ATOM   3687  HD1 LYS A 246      20.053 -22.773 -10.776  1.00  0.00           H  
ATOM   3688  HD2 LYS A 246      21.647 -23.184 -11.291  1.00  0.00           H  
ATOM   3689  CE  LYS A 246      20.055 -24.159 -12.416  1.00  0.00           C  
ATOM   3690  HE1 LYS A 246      20.541 -24.341 -13.374  1.00  0.00           H  
ATOM   3691  HE2 LYS A 246      18.991 -23.999 -12.601  1.00  0.00           H  
ATOM   3692  NZ  LYS A 246      20.208 -25.381 -11.623  1.00  0.00           N1+
ATOM   3693  HZ1 LYS A 246      19.946 -25.189 -10.623  1.00  0.00           H  
ATOM   3694  HZ2 LYS A 246      21.215 -25.643 -11.556  1.00  0.00           H  
ATOM   3695  HZ3 LYS A 246      19.663 -26.186 -11.982  1.00  0.00           H  
ATOM   3696  C   LYS A 246      23.864 -22.267 -14.594  1.00  0.00           C  
ATOM   3697  O   LYS A 246      24.769 -21.436 -14.697  1.00  0.00           O  
ATOM   3698  N   ASP A 247      23.659 -23.239 -15.478  1.00  0.00           N  
ATOM   3699  HN  ASP A 247      22.904 -23.880 -15.390  1.00  0.00           H  
ATOM   3700  CA  ASP A 247      24.469 -23.336 -16.699  1.00  0.00           C  
ATOM   3701  HA  ASP A 247      25.501 -23.506 -16.386  1.00  0.00           H  
ATOM   3702  CB  ASP A 247      23.957 -24.481 -17.576  1.00  0.00           C  
ATOM   3703  HB1 ASP A 247      22.931 -24.299 -17.898  1.00  0.00           H  
ATOM   3704  HB2 ASP A 247      23.967 -25.419 -17.023  1.00  0.00           H  
ATOM   3705  CG  ASP A 247      24.827 -24.657 -18.825  1.00  0.00           C  
ATOM   3706  OD1 ASP A 247      25.765 -23.850 -18.995  1.00  0.00           O  
ATOM   3707  OD2 ASP A 247      24.539 -25.602 -19.588  1.00  0.00           O1-
ATOM   3708  C   ASP A 247      24.357 -22.012 -17.468  1.00  0.00           C  
ATOM   3709  O   ASP A 247      23.259 -21.493 -17.669  1.00  0.00           O  
ATOM   3710  N   ALA A 248      25.511 -21.489 -17.865  1.00  0.00           N  
ATOM   3711  HN  ALA A 248      26.220 -22.182 -17.994  1.00  0.00           H  
ATOM   3712  CA  ALA A 248      25.583 -20.207 -18.575  1.00  0.00           C  
ATOM   3713  HA  ALA A 248      24.857 -19.538 -18.111  1.00  0.00           H  
ATOM   3714  CB  ALA A 248      26.995 -19.634 -18.448  1.00  0.00           C  
ATOM   3715  HB1 ALA A 248      27.719 -20.278 -18.949  1.00  0.00           H  
ATOM   3716  HB2 ALA A 248      27.302 -19.551 -17.410  1.00  0.00           H  
ATOM   3717  HB3 ALA A 248      27.061 -18.642 -18.898  1.00  0.00           H  
ATOM   3718  C   ALA A 248      25.231 -20.369 -20.055  1.00  0.00           C  
ATOM   3719  O   ALA A 248      25.465 -21.415 -20.658  1.00  0.00           O  
ATOM   3720  N   HIS A 249      24.676 -19.303 -20.606  1.00  0.00           N  
ATOM   3721  HN  HIS A 249      24.557 -18.529 -19.998  1.00  0.00           H  
ATOM   3722  CA  HIS A 249      24.404 -19.207 -22.047  1.00  0.00           C  
ATOM   3723  HA  HIS A 249      24.606 -20.174 -22.513  1.00  0.00           H  
ATOM   3724  CB  HIS A 249      22.947 -18.792 -22.270  1.00  0.00           C  
ATOM   3725  HB1 HIS A 249      22.715 -18.723 -23.332  1.00  0.00           H  
ATOM   3726  HB2 HIS A 249      22.756 -17.813 -21.829  1.00  0.00           H  
ATOM   3727  CG  HIS A 249      21.995 -19.805 -21.632  1.00  0.00           C  
ATOM   3728  ND1 HIS A 249      21.543 -19.764 -20.381  1.00  0.00           N  
ATOM   3729  CE1 HIS A 249      20.765 -20.826 -20.191  1.00  0.00           C  
ATOM   3730  HE1 HIS A 249      20.274 -21.089 -19.266  1.00  0.00           H  
ATOM   3731  NE2 HIS A 249      20.735 -21.521 -21.325  1.00  0.00           N  
ATOM   3732  HE2 HIS A 249      20.285 -22.379 -21.462  1.00  0.00           H  
ATOM   3733  CD2 HIS A 249      21.495 -20.891 -22.214  1.00  0.00           C  
ATOM   3734  HD2 HIS A 249      21.691 -21.220 -23.224  1.00  0.00           H  
ATOM   3735  C   HIS A 249      25.367 -18.167 -22.619  1.00  0.00           C  
ATOM   3736  O   HIS A 249      26.162 -17.583 -21.884  1.00  0.00           O  
ATOM   3737  N   ALA A 250      25.236 -17.894 -23.913  1.00  0.00           N  
ATOM   3738  HN  ALA A 250      24.588 -18.477 -24.399  1.00  0.00           H  
ATOM   3739  CA  ALA A 250      26.215 -17.052 -24.618  1.00  0.00           C  
ATOM   3740  HA  ALA A 250      27.168 -17.584 -24.577  1.00  0.00           H  
ATOM   3741  CB  ALA A 250      25.770 -16.856 -26.067  1.00  0.00           C  
ATOM   3742  HB1 ALA A 250      24.797 -16.369 -26.128  1.00  0.00           H  
ATOM   3743  HB2 ALA A 250      25.696 -17.819 -26.574  1.00  0.00           H  
ATOM   3744  HB3 ALA A 250      26.492 -16.254 -26.619  1.00  0.00           H  
ATOM   3745  C   ALA A 250      26.394 -15.683 -23.953  1.00  0.00           C  
ATOM   3746  O   ALA A 250      27.511 -15.202 -23.807  1.00  0.00           O  
ATOM   3747  N   LYS A 251      25.282 -15.106 -23.501  1.00  0.00           N  
ATOM   3748  HN  LYS A 251      24.462 -15.674 -23.468  1.00  0.00           H  
ATOM   3749  CA  LYS A 251      25.291 -13.709 -23.035  1.00  0.00           C  
ATOM   3750  HA  LYS A 251      26.323 -13.372 -22.915  1.00  0.00           H  
ATOM   3751  CB  LYS A 251      24.561 -12.855 -24.070  1.00  0.00           C  
ATOM   3752  HB1 LYS A 251      24.527 -11.817 -23.743  1.00  0.00           H  
ATOM   3753  HB2 LYS A 251      23.527 -13.192 -24.159  1.00  0.00           H  
ATOM   3754  CG  LYS A 251      25.261 -12.926 -25.428  1.00  0.00           C  
ATOM   3755  HG1 LYS A 251      25.399 -13.957 -25.752  1.00  0.00           H  
ATOM   3756  HG2 LYS A 251      26.260 -12.494 -25.337  1.00  0.00           H  
ATOM   3757  CD  LYS A 251      24.447 -12.201 -26.494  1.00  0.00           C  
ATOM   3758  HD1 LYS A 251      24.232 -11.185 -26.159  1.00  0.00           H  
ATOM   3759  HD2 LYS A 251      23.485 -12.703 -26.615  1.00  0.00           H  
ATOM   3760  CE  LYS A 251      25.200 -12.161 -27.824  1.00  0.00           C  
ATOM   3761  HE1 LYS A 251      25.433 -13.170 -28.166  1.00  0.00           H  
ATOM   3762  HE2 LYS A 251      26.138 -11.612 -27.727  1.00  0.00           H  
ATOM   3763  NZ  LYS A 251      24.389 -11.507 -28.860  1.00  0.00           N1+
ATOM   3764  HZ1 LYS A 251      24.201 -10.511 -28.620  1.00  0.00           H  
ATOM   3765  HZ2 LYS A 251      23.477 -11.997 -28.981  1.00  0.00           H  
ATOM   3766  HZ3 LYS A 251      24.890 -11.530 -29.774  1.00  0.00           H  
ATOM   3767  C   LYS A 251      24.617 -13.556 -21.681  1.00  0.00           C  
ATOM   3768  O   LYS A 251      24.589 -12.512 -21.116  1.00  0.00           O  
ATOM   3769  N   ARG A 252      24.147 -14.647 -21.109  1.00  0.00           N  
ATOM   3770  HN  ARG A 252      24.424 -15.569 -21.392  1.00  0.00           H  
ATOM   3771  CA  ARG A 252      23.362 -14.594 -19.868  1.00  0.00           C  
ATOM   3772  HA  ARG A 252      23.768 -13.796 -19.245  1.00  0.00           H  
ATOM   3773  CB  ARG A 252      21.884 -14.385 -20.211  1.00  0.00           C  
ATOM   3774  HB1 ARG A 252      21.278 -14.444 -19.305  1.00  0.00           H  
ATOM   3775  HB2 ARG A 252      21.540 -15.195 -20.857  1.00  0.00           H  
ATOM   3776  CG  ARG A 252      21.638 -13.035 -20.893  1.00  0.00           C  
ATOM   3777  HG1 ARG A 252      20.582 -12.985 -21.160  1.00  0.00           H  
ATOM   3778  HG2 ARG A 252      22.166 -12.946 -21.839  1.00  0.00           H  
ATOM   3779  CD  ARG A 252      21.950 -11.872 -19.945  1.00  0.00           C  
ATOM   3780  HD1 ARG A 252      22.966 -11.853 -19.555  1.00  0.00           H  
ATOM   3781  HD2 ARG A 252      21.284 -11.894 -19.081  1.00  0.00           H  
ATOM   3782  NE  ARG A 252      21.693 -10.593 -20.627  1.00  0.00           N  
ATOM   3783  HE  ARG A 252      20.788 -10.212 -20.424  1.00  0.00           H  
ATOM   3784  CZ  ARG A 252      22.560  -9.955 -21.419  1.00  0.00           C  
ATOM   3785  NH1 ARG A 252      23.751 -10.420 -21.651  1.00  0.00           N1+
ATOM   3786 1HH1 ARG A 252      24.379 -10.140 -22.370  1.00  0.00           H  
ATOM   3787 2HH1 ARG A 252      24.072 -11.075 -20.974  1.00  0.00           H  
ATOM   3788  NH2 ARG A 252      22.242  -8.797 -21.985  1.00  0.00           N  
ATOM   3789 1HH2 ARG A 252      21.332  -8.402 -21.846  1.00  0.00           H  
ATOM   3790 2HH2 ARG A 252      22.899  -8.277 -22.530  1.00  0.00           H  
ATOM   3791  C   ARG A 252      23.536 -15.882 -19.073  1.00  0.00           C  
ATOM   3792  O   ARG A 252      23.875 -16.930 -19.623  1.00  0.00           O  
ATOM   3793  N   GLN A 253      23.278 -15.768 -17.780  1.00  0.00           N  
ATOM   3794  HN  GLN A 253      23.035 -14.893 -17.363  1.00  0.00           H  
ATOM   3795  CA  GLN A 253      23.398 -16.897 -16.847  1.00  0.00           C  
ATOM   3796  HA  GLN A 253      23.002 -17.788 -17.341  1.00  0.00           H  
ATOM   3797  CB  GLN A 253      24.868 -17.071 -16.467  1.00  0.00           C  
ATOM   3798  HB1 GLN A 253      25.181 -16.127 -16.032  1.00  0.00           H  
ATOM   3799  HB2 GLN A 253      25.474 -17.241 -17.359  1.00  0.00           H  
ATOM   3800  CG  GLN A 253      25.065 -18.210 -15.463  1.00  0.00           C  
ATOM   3801  HG1 GLN A 253      24.677 -19.146 -15.868  1.00  0.00           H  
ATOM   3802  HG2 GLN A 253      24.538 -18.021 -14.528  1.00  0.00           H  
ATOM   3803  CD  GLN A 253      26.543 -18.388 -15.127  1.00  0.00           C  
ATOM   3804  OE1 GLN A 253      27.332 -17.454 -15.189  1.00  0.00           O  
ATOM   3805  NE2 GLN A 253      26.902 -19.618 -14.783  1.00  0.00           N  
ATOM   3806 1HE2 GLN A 253      26.212 -20.345 -14.766  1.00  0.00           H  
ATOM   3807 2HE2 GLN A 253      27.848 -19.845 -14.579  1.00  0.00           H  
ATOM   3808  C   GLN A 253      22.578 -16.572 -15.603  1.00  0.00           C  
ATOM   3809  O   GLN A 253      22.715 -15.497 -15.048  1.00  0.00           O  
ATOM   3810  N   THR A 254      21.729 -17.512 -15.222  1.00  0.00           N  
ATOM   3811  HN  THR A 254      21.767 -18.401 -15.677  1.00  0.00           H  
ATOM   3812  CA  THR A 254      20.868 -17.324 -14.044  1.00  0.00           C  
ATOM   3813  HA  THR A 254      20.597 -16.273 -13.989  1.00  0.00           H  
ATOM   3814  CB  THR A 254      19.588 -18.140 -14.171  1.00  0.00           C  
ATOM   3815  HB  THR A 254      19.037 -17.805 -15.052  1.00  0.00           H  
ATOM   3816  OG1 THR A 254      18.749 -17.887 -13.049  1.00  0.00           O  
ATOM   3817  HG1 THR A 254      19.186 -18.084 -12.227  1.00  0.00           H  
ATOM   3818  CG2 THR A 254      19.869 -19.575 -14.306  1.00  0.00           C  
ATOM   3819 1HG2 THR A 254      20.490 -19.758 -13.473  1.00  0.00           H  
ATOM   3820 2HG2 THR A 254      20.361 -19.790 -15.255  1.00  0.00           H  
ATOM   3821 3HG2 THR A 254      18.952 -20.162 -14.255  1.00  0.00           H  
ATOM   3822  C   THR A 254      21.635 -17.748 -12.790  1.00  0.00           C  
ATOM   3823  O   THR A 254      22.402 -18.711 -12.812  1.00  0.00           O  
ATOM   3824  N   VAL A 255      21.407 -16.994 -11.730  1.00  0.00           N  
ATOM   3825  HN  VAL A 255      20.767 -16.227 -11.784  1.00  0.00           H  
ATOM   3826  CA  VAL A 255      21.964 -17.315 -10.408  1.00  0.00           C  
ATOM   3827  HA  VAL A 255      22.532 -18.246 -10.466  1.00  0.00           H  
ATOM   3828  CB  VAL A 255      22.843 -16.159  -9.923  1.00  0.00           C  
ATOM   3829  HB  VAL A 255      22.239 -15.253  -9.847  1.00  0.00           H  
ATOM   3830  CG1 VAL A 255      23.415 -16.468  -8.541  1.00  0.00           C  
ATOM   3831 1HG1 VAL A 255      23.976 -17.404  -8.548  1.00  0.00           H  
ATOM   3832 2HG1 VAL A 255      22.633 -16.552  -7.786  1.00  0.00           H  
ATOM   3833 3HG1 VAL A 255      24.092 -15.680  -8.209  1.00  0.00           H  
ATOM   3834  CG2 VAL A 255      23.974 -15.890 -10.918  1.00  0.00           C  
ATOM   3835 1HG2 VAL A 255      23.598 -15.535 -11.878  1.00  0.00           H  
ATOM   3836 2HG2 VAL A 255      24.543 -16.799 -11.108  1.00  0.00           H  
ATOM   3837 3HG2 VAL A 255      24.664 -15.135 -10.541  1.00  0.00           H  
ATOM   3838  C   VAL A 255      20.776 -17.503  -9.465  1.00  0.00           C  
ATOM   3839  O   VAL A 255      19.868 -16.674  -9.428  1.00  0.00           O  
ATOM   3840  N   VAL A 256      20.789 -18.613  -8.750  1.00  0.00           N  
ATOM   3841  HN  VAL A 256      21.580 -19.215  -8.715  1.00  0.00           H  
ATOM   3842  CA  VAL A 256      19.687 -18.958  -7.838  1.00  0.00           C  
ATOM   3843  HA  VAL A 256      18.989 -18.120  -7.788  1.00  0.00           H  
ATOM   3844  CB  VAL A 256      18.960 -20.211  -8.332  1.00  0.00           C  
ATOM   3845  HB  VAL A 256      18.104 -20.391  -7.679  1.00  0.00           H  
ATOM   3846  CG1 VAL A 256      18.430 -19.998  -9.752  1.00  0.00           C  
ATOM   3847 1HG1 VAL A 256      19.246 -19.957 -10.472  1.00  0.00           H  
ATOM   3848 2HG1 VAL A 256      17.856 -19.074  -9.828  1.00  0.00           H  
ATOM   3849 3HG1 VAL A 256      17.778 -20.820 -10.048  1.00  0.00           H  
ATOM   3850  CG2 VAL A 256      19.873 -21.435  -8.268  1.00  0.00           C  
ATOM   3851 1HG2 VAL A 256      20.089 -21.613  -7.220  1.00  0.00           H  
ATOM   3852 2HG2 VAL A 256      20.741 -21.383  -8.899  1.00  0.00           H  
ATOM   3853 3HG2 VAL A 256      19.327 -22.320  -8.593  1.00  0.00           H  
ATOM   3854  C   VAL A 256      20.238 -19.186  -6.431  1.00  0.00           C  
ATOM   3855  O   VAL A 256      21.426 -19.438  -6.257  1.00  0.00           O  
ATOM   3856  N   VAL A 257      19.355 -19.068  -5.456  1.00  0.00           N  
ATOM   3857  HN  VAL A 257      18.373 -19.003  -5.626  1.00  0.00           H  
ATOM   3858  CA  VAL A 257      19.746 -19.240  -4.050  1.00  0.00           C  
ATOM   3859  HA  VAL A 257      20.804 -19.480  -4.022  1.00  0.00           H  
ATOM   3860  CB  VAL A 257      19.466 -17.937  -3.297  1.00  0.00           C  
ATOM   3861  HB  VAL A 257      19.759 -17.118  -3.949  1.00  0.00           H  
ATOM   3862  CG1 VAL A 257      17.970 -17.782  -2.991  1.00  0.00           C  
ATOM   3863 1HG1 VAL A 257      17.623 -18.463  -2.218  1.00  0.00           H  
ATOM   3864 2HG1 VAL A 257      17.353 -17.935  -3.876  1.00  0.00           H  
ATOM   3865 3HG1 VAL A 257      17.762 -16.778  -2.621  1.00  0.00           H  
ATOM   3866  CG2 VAL A 257      20.320 -17.837  -2.033  1.00  0.00           C  
ATOM   3867 1HG2 VAL A 257      21.383 -17.919  -2.260  1.00  0.00           H  
ATOM   3868 2HG2 VAL A 257      20.063 -18.612  -1.310  1.00  0.00           H  
ATOM   3869 3HG2 VAL A 257      20.159 -16.872  -1.558  1.00  0.00           H  
ATOM   3870  C   VAL A 257      18.947 -20.398  -3.438  1.00  0.00           C  
ATOM   3871  O   VAL A 257      17.802 -20.644  -3.822  1.00  0.00           O  
ATOM   3872  N   LEU A 258      19.579 -21.091  -2.512  1.00  0.00           N  
ATOM   3873  HN  LEU A 258      20.413 -20.717  -2.144  1.00  0.00           H  
ATOM   3874  CA  LEU A 258      18.936 -22.154  -1.724  1.00  0.00           C  
ATOM   3875  HA  LEU A 258      18.555 -22.895  -2.426  1.00  0.00           H  
ATOM   3876  CB  LEU A 258      19.935 -22.740  -0.718  1.00  0.00           C  
ATOM   3877  HB1 LEU A 258      19.422 -23.248   0.101  1.00  0.00           H  
ATOM   3878  HB2 LEU A 258      20.481 -21.916  -0.259  1.00  0.00           H  
ATOM   3879  CG  LEU A 258      20.933 -23.715  -1.350  1.00  0.00           C  
ATOM   3880  HG  LEU A 258      21.711 -23.942  -0.619  1.00  0.00           H  
ATOM   3881  CD1 LEU A 258      20.236 -25.027  -1.714  1.00  0.00           C  
ATOM   3882 1HD1 LEU A 258      19.498 -24.893  -2.505  1.00  0.00           H  
ATOM   3883 2HD1 LEU A 258      19.733 -25.461  -0.850  1.00  0.00           H  
ATOM   3884 3HD1 LEU A 258      20.960 -25.762  -2.069  1.00  0.00           H  
ATOM   3885  CD2 LEU A 258      21.593 -23.115  -2.593  1.00  0.00           C  
ATOM   3886 1HD2 LEU A 258      22.483 -22.574  -2.359  1.00  0.00           H  
ATOM   3887 2HD2 LEU A 258      20.987 -22.665  -3.369  1.00  0.00           H  
ATOM   3888 3HD2 LEU A 258      22.035 -23.951  -3.136  1.00  0.00           H  
ATOM   3889  C   LEU A 258      17.769 -21.542  -0.959  1.00  0.00           C  
ATOM   3890  O   LEU A 258      17.676 -20.323  -0.820  1.00  0.00           O  
ATOM   3891  N   GLY A 259      16.848 -22.409  -0.541  1.00  0.00           N  
ATOM   3892  HN  GLY A 259      17.024 -23.375  -0.701  1.00  0.00           H  
ATOM   3893  CA  GLY A 259      15.722 -21.975   0.303  1.00  0.00           C  
ATOM   3894  HA1 GLY A 259      14.988 -22.780   0.320  1.00  0.00           H  
ATOM   3895  HA2 GLY A 259      15.285 -21.073  -0.130  1.00  0.00           H  
ATOM   3896  C   GLY A 259      16.261 -21.697   1.709  1.00  0.00           C  
ATOM   3897  O   GLY A 259      17.472 -21.735   1.940  1.00  0.00           O  
ATOM   3898  N   SER A 260      15.344 -21.448   2.637  1.00  0.00           N  
ATOM   3899  HN  SER A 260      14.385 -21.379   2.371  1.00  0.00           H  
ATOM   3900  CA  SER A 260      15.720 -21.235   4.045  1.00  0.00           C  
ATOM   3901  HA  SER A 260      16.504 -20.475   4.057  1.00  0.00           H  
ATOM   3902  CB  SER A 260      14.506 -20.769   4.848  1.00  0.00           C  
ATOM   3903  HB1 SER A 260      13.696 -21.502   4.786  1.00  0.00           H  
ATOM   3904  HB2 SER A 260      14.144 -19.826   4.410  1.00  0.00           H  
ATOM   3905  OG  SER A 260      14.889 -20.591   6.215  1.00  0.00           O  
ATOM   3906  HG  SER A 260      14.226 -20.065   6.672  1.00  0.00           H  
ATOM   3907  C   SER A 260      16.246 -22.550   4.626  1.00  0.00           C  
ATOM   3908  O   SER A 260      15.741 -23.625   4.302  1.00  0.00           O  
ATOM   3909  N   GLN A 261      17.209 -22.430   5.529  1.00  0.00           N  
ATOM   3910  HN  GLN A 261      17.537 -21.498   5.682  1.00  0.00           H  
ATOM   3911  CA  GLN A 261      17.818 -23.602   6.176  1.00  0.00           C  
ATOM   3912  HA  GLN A 261      17.457 -24.515   5.698  1.00  0.00           H  
ATOM   3913  CB  GLN A 261      19.343 -23.506   6.082  1.00  0.00           C  
ATOM   3914  HB1 GLN A 261      19.808 -24.361   6.577  1.00  0.00           H  
ATOM   3915  HB2 GLN A 261      19.697 -22.617   6.606  1.00  0.00           H  
ATOM   3916  CG  GLN A 261      19.811 -23.446   4.627  1.00  0.00           C  
ATOM   3917  HG1 GLN A 261      20.896 -23.346   4.592  1.00  0.00           H  
ATOM   3918  HG2 GLN A 261      19.405 -22.574   4.112  1.00  0.00           H  
ATOM   3919  CD  GLN A 261      19.438 -24.722   3.871  1.00  0.00           C  
ATOM   3920  OE1 GLN A 261      19.735 -25.831   4.307  1.00  0.00           O  
ATOM   3921  NE2 GLN A 261      18.802 -24.529   2.722  1.00  0.00           N  
ATOM   3922 1HE2 GLN A 261      18.531 -23.607   2.431  1.00  0.00           H  
ATOM   3923 2HE2 GLN A 261      18.592 -25.323   2.159  1.00  0.00           H  
ATOM   3924  C   GLN A 261      17.410 -23.651   7.646  1.00  0.00           C  
ATOM   3925  O   GLN A 261      18.047 -24.319   8.459  1.00  0.00           O  
ATOM   3926  N   GLU A 262      16.318 -22.955   7.961  1.00  0.00           N  
ATOM   3927  HN  GLU A 262      15.862 -22.393   7.265  1.00  0.00           H  
ATOM   3928  CA  GLU A 262      15.772 -22.943   9.323  1.00  0.00           C  
ATOM   3929  HA  GLU A 262      16.506 -22.442   9.910  1.00  0.00           H  
ATOM   3930  CB  GLU A 262      14.573 -22.012   9.402  1.00  0.00           C  
ATOM   3931  HB1 GLU A 262      13.834 -22.287   8.647  1.00  0.00           H  
ATOM   3932  HB2 GLU A 262      14.881 -20.991   9.173  1.00  0.00           H  
ATOM   3933  CG  GLU A 262      13.926 -22.066  10.791  1.00  0.00           C  
ATOM   3934  HG1 GLU A 262      14.642 -21.796  11.566  1.00  0.00           H  
ATOM   3935  HG2 GLU A 262      13.560 -23.064  11.027  1.00  0.00           H  
ATOM   3936  CD  GLU A 262      12.721 -21.135  10.893  1.00  0.00           C  
ATOM   3937  OE1 GLU A 262      12.419 -20.475   9.874  1.00  0.00           O  
ATOM   3938  OE2 GLU A 262      12.130 -21.095  11.994  1.00  0.00           O1-
ATOM   3939  C   GLU A 262      15.340 -24.360   9.721  1.00  0.00           C  
ATOM   3940  O   GLU A 262      15.442 -24.777  10.863  1.00  0.00           O  
ATOM   3941  N   GLY A 263      14.808 -25.082   8.742  1.00  0.00           N  
ATOM   3942  HN  GLY A 263      14.690 -24.626   7.861  1.00  0.00           H  
ATOM   3943  CA  GLY A 263      14.309 -26.447   8.962  1.00  0.00           C  
ATOM   3944  HA1 GLY A 263      13.756 -26.746   8.072  1.00  0.00           H  
ATOM   3945  HA2 GLY A 263      13.633 -26.430   9.819  1.00  0.00           H  
ATOM   3946  C   GLY A 263      15.468 -27.411   9.219  1.00  0.00           C  
ATOM   3947  O   GLY A 263      15.398 -28.265  10.098  1.00  0.00           O  
ATOM   3948  N   ALA A 264      16.527 -27.246   8.430  1.00  0.00           N  
ATOM   3949  HN  ALA A 264      16.517 -26.494   7.775  1.00  0.00           H  
ATOM   3950  CA  ALA A 264      17.719 -28.100   8.549  1.00  0.00           C  
ATOM   3951  HA  ALA A 264      17.383 -29.138   8.526  1.00  0.00           H  
ATOM   3952  CB  ALA A 264      18.679 -27.813   7.394  1.00  0.00           C  
ATOM   3953  HB1 ALA A 264      19.010 -26.773   7.392  1.00  0.00           H  
ATOM   3954  HB2 ALA A 264      18.205 -28.007   6.432  1.00  0.00           H  
ATOM   3955  HB3 ALA A 264      19.568 -28.443   7.455  1.00  0.00           H  
ATOM   3956  C   ALA A 264      18.423 -27.835   9.881  1.00  0.00           C  
ATOM   3957  O   ALA A 264      18.970 -28.744  10.500  1.00  0.00           O  
ATOM   3958  N   VAL A 265      18.378 -26.577  10.306  1.00  0.00           N  
ATOM   3959  HN  VAL A 265      18.004 -25.890   9.683  1.00  0.00           H  
ATOM   3960  CA  VAL A 265      19.025 -26.159  11.558  1.00  0.00           C  
ATOM   3961  HA  VAL A 265      20.021 -26.607  11.568  1.00  0.00           H  
ATOM   3962  CB  VAL A 265      19.130 -24.644  11.624  1.00  0.00           C  
ATOM   3963  HB  VAL A 265      19.679 -24.294  10.748  1.00  0.00           H  
ATOM   3964  CG1 VAL A 265      17.757 -24.064  11.594  1.00  0.00           C  
ATOM   3965 1HG1 VAL A 265      17.122 -24.200  12.470  1.00  0.00           H  
ATOM   3966 2HG1 VAL A 265      17.448 -24.575  10.730  1.00  0.00           H  
ATOM   3967 3HG1 VAL A 265      17.612 -23.122  11.157  1.00  0.00           H  
ATOM   3968  CG2 VAL A 265      19.899 -24.263  12.895  1.00  0.00           C  
ATOM   3969 1HG2 VAL A 265      20.969 -24.180  12.707  1.00  0.00           H  
ATOM   3970 2HG2 VAL A 265      19.877 -25.051  13.642  1.00  0.00           H  
ATOM   3971 3HG2 VAL A 265      19.555 -23.428  13.493  1.00  0.00           H  
ATOM   3972  C   VAL A 265      18.240 -26.691  12.765  1.00  0.00           C  
ATOM   3973  O   VAL A 265      18.829 -27.159  13.732  1.00  0.00           O  
ATOM   3974  N   HIS A 266      16.914 -26.615  12.672  1.00  0.00           N  
ATOM   3975  HN  HIS A 266      16.494 -26.126  11.906  1.00  0.00           H  
ATOM   3976  CA  HIS A 266      16.047 -27.111  13.746  1.00  0.00           C  
ATOM   3977  HA  HIS A 266      16.340 -26.588  14.659  1.00  0.00           H  
ATOM   3978  CB  HIS A 266      14.572 -26.862  13.425  1.00  0.00           C  
ATOM   3979  HB1 HIS A 266      13.933 -27.504  14.034  1.00  0.00           H  
ATOM   3980  HB2 HIS A 266      14.355 -27.096  12.382  1.00  0.00           H  
ATOM   3981  CG  HIS A 266      14.163 -25.421  13.731  1.00  0.00           C  
ATOM   3982  ND1 HIS A 266      14.718 -24.635  14.651  1.00  0.00           N  
ATOM   3983  CE1 HIS A 266      13.977 -23.538  14.761  1.00  0.00           C  
ATOM   3984  HE1 HIS A 266      14.167 -22.697  15.409  1.00  0.00           H  
ATOM   3985  NE2 HIS A 266      12.966 -23.638  13.905  1.00  0.00           N  
ATOM   3986  HE2 HIS A 266      12.298 -22.944  13.700  1.00  0.00           H  
ATOM   3987  CD2 HIS A 266      13.084 -24.799  13.264  1.00  0.00           C  
ATOM   3988  HD2 HIS A 266      12.416 -25.172  12.503  1.00  0.00           H  
ATOM   3989  C   HIS A 266      16.274 -28.603  13.993  1.00  0.00           C  
ATOM   3990  O   HIS A 266      16.281 -29.051  15.136  1.00  0.00           O  
ATOM   3991  N   THR A 267      16.493 -29.348  12.912  1.00  0.00           N  
ATOM   3992  HN  THR A 267      16.454 -28.895  12.022  1.00  0.00           H  
ATOM   3993  CA  THR A 267      16.686 -30.802  13.021  1.00  0.00           C  
ATOM   3994  HA  THR A 267      15.927 -31.180  13.710  1.00  0.00           H  
ATOM   3995  CB  THR A 267      16.533 -31.469  11.653  1.00  0.00           C  
ATOM   3996  HB  THR A 267      17.276 -31.062  10.955  1.00  0.00           H  
ATOM   3997  OG1 THR A 267      15.219 -31.214  11.148  1.00  0.00           O  
ATOM   3998  HG1 THR A 267      15.089 -30.272  11.020  1.00  0.00           H  
ATOM   3999  CG2 THR A 267      16.787 -32.975  11.750  1.00  0.00           C  
ATOM   4000 1HG2 THR A 267      16.141 -33.434  12.499  1.00  0.00           H  
ATOM   4001 2HG2 THR A 267      17.820 -33.210  12.008  1.00  0.00           H  
ATOM   4002 3HG2 THR A 267      16.576 -33.458  10.796  1.00  0.00           H  
ATOM   4003  C   THR A 267      18.065 -31.121  13.605  1.00  0.00           C  
ATOM   4004  O   THR A 267      18.206 -32.018  14.431  1.00  0.00           O  
ATOM   4005  N   ALA A 268      19.065 -30.371  13.152  1.00  0.00           N  
ATOM   4006  HN  ALA A 268      18.872 -29.643  12.493  1.00  0.00           H  
ATOM   4007  CA  ALA A 268      20.451 -30.563  13.609  1.00  0.00           C  
ATOM   4008  HA  ALA A 268      20.692 -31.620  13.484  1.00  0.00           H  
ATOM   4009  CB  ALA A 268      21.392 -29.690  12.780  1.00  0.00           C  
ATOM   4010  HB1 ALA A 268      21.164 -28.630  12.905  1.00  0.00           H  
ATOM   4011  HB2 ALA A 268      21.308 -29.924  11.719  1.00  0.00           H  
ATOM   4012  HB3 ALA A 268      22.431 -29.848  13.073  1.00  0.00           H  
ATOM   4013  C   ALA A 268      20.579 -30.201  15.092  1.00  0.00           C  
ATOM   4014  O   ALA A 268      21.415 -30.751  15.805  1.00  0.00           O  
ATOM   4015  N   LEU A 269      19.753 -29.248  15.514  1.00  0.00           N  
ATOM   4016  HN  LEU A 269      19.142 -28.791  14.867  1.00  0.00           H  
ATOM   4017  CA  LEU A 269      19.722 -28.781  16.907  1.00  0.00           C  
ATOM   4018  HA  LEU A 269      20.749 -28.752  17.267  1.00  0.00           H  
ATOM   4019  CB  LEU A 269      19.049 -27.408  16.985  1.00  0.00           C  
ATOM   4020  HB1 LEU A 269      18.732 -27.185  18.007  1.00  0.00           H  
ATOM   4021  HB2 LEU A 269      18.135 -27.423  16.390  1.00  0.00           H  
ATOM   4022  CG  LEU A 269      19.979 -26.290  16.511  1.00  0.00           C  
ATOM   4023  HG  LEU A 269      20.416 -26.557  15.549  1.00  0.00           H  
ATOM   4024  CD1 LEU A 269      19.188 -24.992  16.341  1.00  0.00           C  
ATOM   4025 1HD1 LEU A 269      18.718 -24.697  17.277  1.00  0.00           H  
ATOM   4026 2HD1 LEU A 269      18.394 -25.114  15.603  1.00  0.00           H  
ATOM   4027 3HD1 LEU A 269      19.828 -24.176  16.009  1.00  0.00           H  
ATOM   4028  CD2 LEU A 269      21.101 -26.080  17.528  1.00  0.00           C  
ATOM   4029 1HD2 LEU A 269      21.774 -26.934  17.591  1.00  0.00           H  
ATOM   4030 2HD2 LEU A 269      20.702 -25.895  18.527  1.00  0.00           H  
ATOM   4031 3HD2 LEU A 269      21.710 -25.220  17.253  1.00  0.00           H  
ATOM   4032  C   LEU A 269      18.971 -29.758  17.808  1.00  0.00           C  
ATOM   4033  O   LEU A 269      18.848 -29.534  19.012  1.00  0.00           O  
ATOM   4034  N   ALA A 270      18.477 -30.841  17.214  1.00  0.00           N  
ATOM   4035  HN  ALA A 270      18.651 -31.031  16.250  1.00  0.00           H  
ATOM   4036  CA  ALA A 270      17.689 -31.829  17.961  1.00  0.00           C  
ATOM   4037  HA  ALA A 270      16.831 -31.300  18.380  1.00  0.00           H  
ATOM   4038  CB  ALA A 270      17.236 -32.953  17.031  1.00  0.00           C  
ATOM   4039  HB1 ALA A 270      18.090 -33.444  16.561  1.00  0.00           H  
ATOM   4040  HB2 ALA A 270      16.593 -32.565  16.242  1.00  0.00           H  
ATOM   4041  HB3 ALA A 270      16.672 -33.712  17.573  1.00  0.00           H  
ATOM   4042  C   ALA A 270      18.558 -32.407  19.081  1.00  0.00           C  
ATOM   4043  O   ALA A 270      19.644 -32.923  18.833  1.00  0.00           O  
ATOM   4044  N   GLY A 271      18.088 -32.222  20.313  1.00  0.00           N  
ATOM   4045  HN  GLY A 271      17.290 -31.635  20.438  1.00  0.00           H  
ATOM   4046  CA  GLY A 271      18.801 -32.748  21.490  1.00  0.00           C  
ATOM   4047  HA1 GLY A 271      19.548 -33.483  21.186  1.00  0.00           H  
ATOM   4048  HA2 GLY A 271      18.061 -33.242  22.119  1.00  0.00           H  
ATOM   4049  C   GLY A 271      19.468 -31.621  22.279  1.00  0.00           C  
ATOM   4050  O   GLY A 271      19.630 -31.721  23.494  1.00  0.00           O  
ATOM   4051  N   ALA A 272      19.894 -30.581  21.565  1.00  0.00           N  
ATOM   4052  HN  ALA A 272      19.649 -30.520  20.596  1.00  0.00           H  
ATOM   4053  CA  ALA A 272      20.554 -29.429  22.199  1.00  0.00           C  
ATOM   4054  HA  ALA A 272      21.414 -29.820  22.743  1.00  0.00           H  
ATOM   4055  CB  ALA A 272      21.001 -28.430  21.132  1.00  0.00           C  
ATOM   4056  HB1 ALA A 272      20.147 -28.016  20.593  1.00  0.00           H  
ATOM   4057  HB2 ALA A 272      21.653 -28.905  20.399  1.00  0.00           H  
ATOM   4058  HB3 ALA A 272      21.549 -27.597  21.575  1.00  0.00           H  
ATOM   4059  C   ALA A 272      19.579 -28.756  23.167  1.00  0.00           C  
ATOM   4060  O   ALA A 272      18.390 -28.620  22.876  1.00  0.00           O  
ATOM   4061  N   LEU A 273      20.113 -28.351  24.315  1.00  0.00           N  
ATOM   4062  HN  LEU A 273      21.097 -28.467  24.421  1.00  0.00           H  
ATOM   4063  CA  LEU A 273      19.308 -27.720  25.371  1.00  0.00           C  
ATOM   4064  HA  LEU A 273      18.452 -28.378  25.534  1.00  0.00           H  
ATOM   4065  CB  LEU A 273      20.142 -27.634  26.653  1.00  0.00           C  
ATOM   4066  HB1 LEU A 273      21.049 -27.052  26.481  1.00  0.00           H  
ATOM   4067  HB2 LEU A 273      20.468 -28.644  26.903  1.00  0.00           H  
ATOM   4068  CG  LEU A 273      19.346 -27.050  27.823  1.00  0.00           C  
ATOM   4069  HG  LEU A 273      18.326 -27.440  27.800  1.00  0.00           H  
ATOM   4070  CD1 LEU A 273      19.994 -27.453  29.146  1.00  0.00           C  
ATOM   4071 1HD1 LEU A 273      21.026 -27.109  29.210  1.00  0.00           H  
ATOM   4072 2HD1 LEU A 273      19.994 -28.536  29.268  1.00  0.00           H  
ATOM   4073 3HD1 LEU A 273      19.449 -27.030  29.991  1.00  0.00           H  
ATOM   4074  CD2 LEU A 273      19.305 -25.524  27.736  1.00  0.00           C  
ATOM   4075 1HD2 LEU A 273      19.092 -25.014  26.815  1.00  0.00           H  
ATOM   4076 2HD2 LEU A 273      20.252 -25.126  28.093  1.00  0.00           H  
ATOM   4077 3HD2 LEU A 273      18.565 -25.155  28.448  1.00  0.00           H  
ATOM   4078  C   LEU A 273      18.810 -26.342  24.920  1.00  0.00           C  
ATOM   4079  O   LEU A 273      19.600 -25.464  24.578  1.00  0.00           O  
ATOM   4080  N   GLU A 274      17.489 -26.224  24.865  1.00  0.00           N  
ATOM   4081  HN  GLU A 274      16.908 -27.000  25.096  1.00  0.00           H  
ATOM   4082  CA  GLU A 274      16.824 -24.952  24.537  1.00  0.00           C  
ATOM   4083  HA  GLU A 274      17.409 -24.475  23.755  1.00  0.00           H  
ATOM   4084  CB  GLU A 274      15.410 -25.257  24.047  1.00  0.00           C  
ATOM   4085  HB1 GLU A 274      14.800 -25.666  24.855  1.00  0.00           H  
ATOM   4086  HB2 GLU A 274      15.474 -26.035  23.285  1.00  0.00           H  
ATOM   4087  CG  GLU A 274      14.730 -24.025  23.440  1.00  0.00           C  
ATOM   4088  HG1 GLU A 274      15.320 -23.642  22.608  1.00  0.00           H  
ATOM   4089  HG2 GLU A 274      14.639 -23.227  24.176  1.00  0.00           H  
ATOM   4090  CD  GLU A 274      13.340 -24.368  22.903  1.00  0.00           C  
ATOM   4091  OE1 GLU A 274      13.158 -25.529  22.473  1.00  0.00           O  
ATOM   4092  OE2 GLU A 274      12.482 -23.458  22.930  1.00  0.00           O1-
ATOM   4093  C   GLU A 274      16.797 -24.102  25.813  1.00  0.00           C  
ATOM   4094  O   GLU A 274      16.734 -24.641  26.916  1.00  0.00           O  
ATOM   4095  N   ALA A 275      16.880 -22.789  25.649  1.00  0.00           N  
ATOM   4096  HN  ALA A 275      16.753 -22.440  24.720  1.00  0.00           H  
ATOM   4097  CA  ALA A 275      16.966 -21.860  26.788  1.00  0.00           C  
ATOM   4098  HA  ALA A 275      16.605 -22.364  27.689  1.00  0.00           H  
ATOM   4099  CB  ALA A 275      18.416 -21.408  26.965  1.00  0.00           C  
ATOM   4100  HB1 ALA A 275      18.857 -21.269  25.988  1.00  0.00           H  
ATOM   4101  HB2 ALA A 275      18.986 -22.193  27.462  1.00  0.00           H  
ATOM   4102  HB3 ALA A 275      18.505 -20.500  27.563  1.00  0.00           H  
ATOM   4103  C   ALA A 275      16.064 -20.647  26.555  1.00  0.00           C  
ATOM   4104  O   ALA A 275      15.767 -20.299  25.413  1.00  0.00           O  
ATOM   4105  N   GLU A 276      15.691 -19.976  27.632  1.00  0.00           N  
ATOM   4106  HN  GLU A 276      16.087 -20.219  28.515  1.00  0.00           H  
ATOM   4107  CA  GLU A 276      14.771 -18.832  27.562  1.00  0.00           C  
ATOM   4108  HA  GLU A 276      14.252 -18.875  26.603  1.00  0.00           H  
ATOM   4109  CB  GLU A 276      13.716 -18.881  28.674  1.00  0.00           C  
ATOM   4110  HB1 GLU A 276      13.169 -19.824  28.626  1.00  0.00           H  
ATOM   4111  HB2 GLU A 276      12.976 -18.101  28.494  1.00  0.00           H  
ATOM   4112  CG  GLU A 276      14.295 -18.675  30.084  1.00  0.00           C  
ATOM   4113  HG1 GLU A 276      13.444 -18.594  30.760  1.00  0.00           H  
ATOM   4114  HG2 GLU A 276      14.834 -17.751  30.262  1.00  0.00           H  
ATOM   4115  CD  GLU A 276      15.083 -19.882  30.596  1.00  0.00           C  
ATOM   4116  OE1 GLU A 276      15.106 -20.911  29.888  1.00  0.00           O  
ATOM   4117  OE2 GLU A 276      15.594 -19.775  31.719  1.00  0.00           O1-
ATOM   4118  C   GLU A 276      15.543 -17.512  27.662  1.00  0.00           C  
ATOM   4119  O   GLU A 276      16.224 -17.247  28.656  1.00  0.00           O  
ATOM   4120  N   MET A 277      15.401 -16.696  26.628  1.00  0.00           N  
ATOM   4121  HN  MET A 277      14.768 -16.952  25.898  1.00  0.00           H  
ATOM   4122  CA  MET A 277      16.062 -15.381  26.581  1.00  0.00           C  
ATOM   4123  HA  MET A 277      16.363 -15.114  27.595  1.00  0.00           H  
ATOM   4124  CB  MET A 277      17.289 -15.438  25.666  1.00  0.00           C  
ATOM   4125  HB1 MET A 277      18.026 -16.133  26.067  1.00  0.00           H  
ATOM   4126  HB2 MET A 277      17.747 -14.463  25.590  1.00  0.00           H  
ATOM   4127  CG  MET A 277      16.920 -15.797  24.226  1.00  0.00           C  
ATOM   4128  HG1 MET A 277      16.241 -15.085  23.772  1.00  0.00           H  
ATOM   4129  HG2 MET A 277      16.428 -16.769  24.166  1.00  0.00           H  
ATOM   4130  SD  MET A 277      18.343 -15.780  23.089  1.00  0.00           S  
ATOM   4131  CE  MET A 277      18.735 -14.044  23.083  1.00  0.00           C  
ATOM   4132  HE1 MET A 277      19.369 -13.776  23.929  1.00  0.00           H  
ATOM   4133  HE2 MET A 277      17.818 -13.455  23.155  1.00  0.00           H  
ATOM   4134  HE3 MET A 277      19.217 -13.762  22.148  1.00  0.00           H  
ATOM   4135  C   MET A 277      15.106 -14.292  26.087  1.00  0.00           C  
ATOM   4136  O   MET A 277      14.613 -14.337  24.961  1.00  0.00           O  
ATOM   4137  N   ASP A 278      14.893 -13.307  26.940  1.00  0.00           N  
ATOM   4138  HN  ASP A 278      15.265 -13.279  27.872  1.00  0.00           H  
ATOM   4139  CA  ASP A 278      14.095 -12.117  26.591  1.00  0.00           C  
ATOM   4140  HA  ASP A 278      13.557 -12.305  25.660  1.00  0.00           H  
ATOM   4141  CB  ASP A 278      13.094 -11.819  27.714  1.00  0.00           C  
ATOM   4142  HB1 ASP A 278      12.452 -12.681  27.894  1.00  0.00           H  
ATOM   4143  HB2 ASP A 278      12.444 -10.989  27.433  1.00  0.00           H  
ATOM   4144  CG  ASP A 278      13.801 -11.460  29.028  1.00  0.00           C  
ATOM   4145  OD1 ASP A 278      14.998 -11.802  29.155  1.00  0.00           O  
ATOM   4146  OD2 ASP A 278      13.116 -10.902  29.904  1.00  0.00           O1-
ATOM   4147  C   ASP A 278      15.059 -10.938  26.420  1.00  0.00           C  
ATOM   4148  O   ASP A 278      15.763 -10.540  27.343  1.00  0.00           O  
ATOM   4149  N   GLY A 279      15.120 -10.435  25.193  1.00  0.00           N  
ATOM   4150  HN  GLY A 279      14.539 -10.871  24.509  1.00  0.00           H  
ATOM   4151  CA  GLY A 279      16.063  -9.356  24.852  1.00  0.00           C  
ATOM   4152  HA1 GLY A 279      16.202  -8.707  25.718  1.00  0.00           H  
ATOM   4153  HA2 GLY A 279      15.615  -8.787  24.038  1.00  0.00           H  
ATOM   4154  C   GLY A 279      17.389  -9.978  24.412  1.00  0.00           C  
ATOM   4155  O   GLY A 279      17.636 -11.163  24.634  1.00  0.00           O  
ATOM   4156  N   ALA A 280      18.218  -9.155  23.778  1.00  0.00           N  
ATOM   4157  HN  ALA A 280      17.917  -8.216  23.617  1.00  0.00           H  
ATOM   4158  CA  ALA A 280      19.519  -9.613  23.260  1.00  0.00           C  
ATOM   4159  HA  ALA A 280      19.317 -10.381  22.513  1.00  0.00           H  
ATOM   4160  CB  ALA A 280      20.272  -8.429  22.649  1.00  0.00           C  
ATOM   4161  HB1 ALA A 280      20.473  -7.651  23.387  1.00  0.00           H  
ATOM   4162  HB2 ALA A 280      19.702  -7.978  21.837  1.00  0.00           H  
ATOM   4163  HB3 ALA A 280      21.232  -8.744  22.237  1.00  0.00           H  
ATOM   4164  C   ALA A 280      20.359 -10.217  24.389  1.00  0.00           C  
ATOM   4165  O   ALA A 280      21.059 -11.206  24.197  1.00  0.00           O  
ATOM   4166  N   LYS A 281      20.248  -9.605  25.567  1.00  0.00           N  
ATOM   4167  HN  LYS A 281      19.704  -8.771  25.616  1.00  0.00           H  
ATOM   4168  CA  LYS A 281      20.982 -10.075  26.747  1.00  0.00           C  
ATOM   4169  HA  LYS A 281      21.963 -10.202  26.320  1.00  0.00           H  
ATOM   4170  CB  LYS A 281      20.779  -9.102  27.907  1.00  0.00           C  
ATOM   4171  HB1 LYS A 281      21.100  -8.108  27.593  1.00  0.00           H  
ATOM   4172  HB2 LYS A 281      21.328  -9.299  28.780  1.00  0.00           H  
ATOM   4173  CG  LYS A 281      19.325  -9.048  28.366  1.00  0.00           C  
ATOM   4174  HG1 LYS A 281      18.999 -10.026  28.706  1.00  0.00           H  
ATOM   4175  HG2 LYS A 281      18.667  -8.764  27.544  1.00  0.00           H  
ATOM   4176  CD  LYS A 281      19.150  -8.079  29.530  1.00  0.00           C  
ATOM   4177  HD1 LYS A 281      19.471  -7.081  29.226  1.00  0.00           H  
ATOM   4178  HD2 LYS A 281      19.798  -8.369  30.359  1.00  0.00           H  
ATOM   4179  CE  LYS A 281      17.694  -8.028  30.000  1.00  0.00           C  
ATOM   4180  HE1 LYS A 281      17.028  -7.752  29.180  1.00  0.00           H  
ATOM   4181  HE2 LYS A 281      17.564  -7.290  30.793  1.00  0.00           H  
ATOM   4182  NZ  LYS A 281      17.250  -9.331  30.514  1.00  0.00           N1+
ATOM   4183  HZ1 LYS A 281      17.772  -9.654  31.351  1.00  0.00           H  
ATOM   4184  HZ2 LYS A 281      17.337 -10.097  29.798  1.00  0.00           H  
ATOM   4185  HZ3 LYS A 281      16.228  -9.342  30.730  1.00  0.00           H  
ATOM   4186  C   LYS A 281      20.511 -11.472  27.153  1.00  0.00           C  
ATOM   4187  O   LYS A 281      21.272 -12.246  27.706  1.00  0.00           O  
ATOM   4188  N   GLY A 282      19.246 -11.766  26.845  1.00  0.00           N  
ATOM   4189  HN  GLY A 282      18.657 -11.118  26.366  1.00  0.00           H  
ATOM   4190  CA  GLY A 282      18.610 -12.990  27.332  1.00  0.00           C  
ATOM   4191  HA1 GLY A 282      19.151 -13.834  26.918  1.00  0.00           H  
ATOM   4192  HA2 GLY A 282      17.561 -12.949  27.049  1.00  0.00           H  
ATOM   4193  C   GLY A 282      18.754 -12.916  28.851  1.00  0.00           C  
ATOM   4194  O   GLY A 282      18.098 -12.087  29.475  1.00  0.00           O  
ATOM   4195  N   ARG A 283      19.409 -13.901  29.442  1.00  0.00           N  
ATOM   4196  HN  ARG A 283      19.967 -13.640  30.232  1.00  0.00           H  
ATOM   4197  CA  ARG A 283      19.096 -15.327  29.305  1.00  0.00           C  
ATOM   4198  HA  ARG A 283      18.089 -15.426  28.899  1.00  0.00           H  
ATOM   4199  CB  ARG A 283      20.142 -16.058  28.463  1.00  0.00           C  
ATOM   4200  HB1 ARG A 283      21.125 -15.918  28.895  1.00  0.00           H  
ATOM   4201  HB2 ARG A 283      20.168 -15.608  27.475  1.00  0.00           H  
ATOM   4202  CG  ARG A 283      19.807 -17.551  28.371  1.00  0.00           C  
ATOM   4203  HG1 ARG A 283      18.795 -17.690  27.985  1.00  0.00           H  
ATOM   4204  HG2 ARG A 283      19.806 -18.005  29.364  1.00  0.00           H  
ATOM   4205  CD  ARG A 283      20.805 -18.295  27.506  1.00  0.00           C  
ATOM   4206  HD1 ARG A 283      20.624 -19.371  27.483  1.00  0.00           H  
ATOM   4207  HD2 ARG A 283      21.741 -18.074  27.989  1.00  0.00           H  
ATOM   4208  NE  ARG A 283      20.712 -17.770  26.142  1.00  0.00           N  
ATOM   4209  HE  ARG A 283      19.817 -17.993  25.746  1.00  0.00           H  
ATOM   4210  CZ  ARG A 283      21.591 -17.008  25.531  1.00  0.00           C  
ATOM   4211  NH1 ARG A 283      22.529 -16.629  26.250  1.00  0.00           N1+
ATOM   4212 1HH1 ARG A 283      22.760 -17.075  27.119  1.00  0.00           H  
ATOM   4213 2HH1 ARG A 283      23.011 -15.812  25.986  1.00  0.00           H  
ATOM   4214  NH2 ARG A 283      21.479 -16.622  24.275  1.00  0.00           N  
ATOM   4215 1HH2 ARG A 283      20.627 -16.846  23.786  1.00  0.00           H  
ATOM   4216 2HH2 ARG A 283      22.269 -16.172  23.880  1.00  0.00           H  
ATOM   4217  C   ARG A 283      19.124 -15.854  30.741  1.00  0.00           C  
ATOM   4218  O   ARG A 283      20.080 -15.595  31.475  1.00  0.00           O  
ATOM   4219  N   LEU A 284      18.073 -16.558  31.135  1.00  0.00           N  
ATOM   4220  HN  LEU A 284      17.357 -16.882  30.507  1.00  0.00           H  
ATOM   4221  CA  LEU A 284      17.939 -16.995  32.532  1.00  0.00           C  
ATOM   4222  HA  LEU A 284      18.626 -16.413  33.150  1.00  0.00           H  
ATOM   4223  CB  LEU A 284      16.508 -16.704  32.997  1.00  0.00           C  
ATOM   4224  HB1 LEU A 284      15.788 -17.233  32.370  1.00  0.00           H  
ATOM   4225  HB2 LEU A 284      16.318 -15.642  32.839  1.00  0.00           H  
ATOM   4226  CG  LEU A 284      16.276 -17.048  34.471  1.00  0.00           C  
ATOM   4227  HG  LEU A 284      17.151 -16.761  35.053  1.00  0.00           H  
ATOM   4228  CD1 LEU A 284      15.068 -16.274  34.997  1.00  0.00           C  
ATOM   4229 1HD1 LEU A 284      14.165 -16.532  34.441  1.00  0.00           H  
ATOM   4230 2HD1 LEU A 284      15.217 -15.198  34.907  1.00  0.00           H  
ATOM   4231 3HD1 LEU A 284      14.887 -16.494  36.049  1.00  0.00           H  
ATOM   4232  CD2 LEU A 284      16.022 -18.549  34.640  1.00  0.00           C  
ATOM   4233 1HD2 LEU A 284      16.839 -19.225  34.443  1.00  0.00           H  
ATOM   4234 2HD2 LEU A 284      15.188 -18.870  34.016  1.00  0.00           H  
ATOM   4235 3HD2 LEU A 284      15.731 -18.760  35.669  1.00  0.00           H  
ATOM   4236  C   LEU A 284      18.299 -18.479  32.649  1.00  0.00           C  
ATOM   4237  O   LEU A 284      17.885 -19.301  31.843  1.00  0.00           O  
ATOM   4238  N   SER A 285      19.115 -18.768  33.653  1.00  0.00           N  
ATOM   4239  HN  SER A 285      19.250 -18.054  34.339  1.00  0.00           H  
ATOM   4240  CA  SER A 285      19.632 -20.126  33.889  1.00  0.00           C  
ATOM   4241  HA  SER A 285      19.216 -20.801  33.138  1.00  0.00           H  
ATOM   4242  CB  SER A 285      21.161 -20.096  33.809  1.00  0.00           C  
ATOM   4243  HB1 SER A 285      21.587 -19.364  34.506  1.00  0.00           H  
ATOM   4244  HB2 SER A 285      21.459 -19.777  32.809  1.00  0.00           H  
ATOM   4245  OG  SER A 285      21.687 -21.410  34.023  1.00  0.00           O  
ATOM   4246  HG  SER A 285      21.747 -21.611  34.955  1.00  0.00           H  
ATOM   4247  C   SER A 285      19.198 -20.614  35.273  1.00  0.00           C  
ATOM   4248  O   SER A 285      18.645 -19.854  36.069  1.00  0.00           O  
ATOM   4249  N   SER A 286      19.424 -21.900  35.513  1.00  0.00           N  
ATOM   4250  HN  SER A 286      19.818 -22.434  34.764  1.00  0.00           H  
ATOM   4251  CA  SER A 286      19.169 -22.511  36.824  1.00  0.00           C  
ATOM   4252  HA  SER A 286      18.521 -21.860  37.415  1.00  0.00           H  
ATOM   4253  CB  SER A 286      18.501 -23.873  36.621  1.00  0.00           C  
ATOM   4254  HB1 SER A 286      19.172 -24.534  36.059  1.00  0.00           H  
ATOM   4255  HB2 SER A 286      17.583 -23.742  36.041  1.00  0.00           H  
ATOM   4256  OG  SER A 286      18.175 -24.443  37.891  1.00  0.00           O  
ATOM   4257  HG  SER A 286      17.902 -25.356  37.817  1.00  0.00           H  
ATOM   4258  C   SER A 286      20.524 -22.676  37.516  1.00  0.00           C  
ATOM   4259  O   SER A 286      21.137 -23.739  37.499  1.00  0.00           O  
ATOM   4260  N   GLY A 287      20.952 -21.563  38.115  1.00  0.00           N  
ATOM   4261  HN  GLY A 287      20.302 -20.807  38.190  1.00  0.00           H  
ATOM   4262  CA  GLY A 287      22.307 -21.402  38.669  1.00  0.00           C  
ATOM   4263  HA1 GLY A 287      22.454 -20.368  38.936  1.00  0.00           H  
ATOM   4264  HA2 GLY A 287      23.010 -21.658  37.875  1.00  0.00           H  
ATOM   4265  C   GLY A 287      22.579 -22.261  39.906  1.00  0.00           C  
ATOM   4266  O   GLY A 287      21.665 -22.744  40.576  1.00  0.00           O  
ATOM   4267  N   HIS A 288      23.873 -22.442  40.149  1.00  0.00           N  
ATOM   4268  HN  HIS A 288      24.544 -22.049  39.525  1.00  0.00           H  
ATOM   4269  CA  HIS A 288      24.387 -23.149  41.334  1.00  0.00           C  
ATOM   4270  HA  HIS A 288      23.598 -23.164  42.090  1.00  0.00           H  
ATOM   4271  CB  HIS A 288      24.797 -24.569  40.936  1.00  0.00           C  
ATOM   4272  HB1 HIS A 288      25.020 -24.982  41.890  1.00  0.00           H  
ATOM   4273  HB2 HIS A 288      25.643 -24.623  40.250  1.00  0.00           H  
ATOM   4274  CG  HIS A 288      23.594 -25.384  40.456  1.00  0.00           C  
ATOM   4275  ND1 HIS A 288      22.459 -25.568  41.124  1.00  0.00           N  
ATOM   4276  CE1 HIS A 288      21.652 -26.307  40.369  1.00  0.00           C  
ATOM   4277  HE1 HIS A 288      20.658 -26.651  40.626  1.00  0.00           H  
ATOM   4278  NE2 HIS A 288      22.290 -26.581  39.236  1.00  0.00           N  
ATOM   4279  HE2 HIS A 288      21.919 -27.162  38.536  1.00  0.00           H  
ATOM   4280  CD2 HIS A 288      23.487 -26.008  39.287  1.00  0.00           C  
ATOM   4281  HD2 HIS A 288      24.236 -26.048  38.511  1.00  0.00           H  
ATOM   4282  C   HIS A 288      25.605 -22.388  41.869  1.00  0.00           C  
ATOM   4283  O   HIS A 288      26.543 -22.107  41.123  1.00  0.00           O  
ATOM   4284  N   LEU A 289      25.569 -22.074  43.156  1.00  0.00           N  
ATOM   4285  HN  LEU A 289      24.813 -22.378  43.718  1.00  0.00           H  
ATOM   4286  CA  LEU A 289      26.659 -21.347  43.827  1.00  0.00           C  
ATOM   4287  HA  LEU A 289      27.483 -21.217  43.125  1.00  0.00           H  
ATOM   4288  CB  LEU A 289      26.166 -20.000  44.366  1.00  0.00           C  
ATOM   4289  HB1 LEU A 289      26.890 -19.595  45.078  1.00  0.00           H  
ATOM   4290  HB2 LEU A 289      25.255 -20.140  44.921  1.00  0.00           H  
ATOM   4291  CG  LEU A 289      25.951 -18.944  43.281  1.00  0.00           C  
ATOM   4292  HG  LEU A 289      25.227 -19.311  42.553  1.00  0.00           H  
ATOM   4293  CD1 LEU A 289      25.396 -17.666  43.913  1.00  0.00           C  
ATOM   4294 1HD1 LEU A 289      26.093 -17.253  44.644  1.00  0.00           H  
ATOM   4295 2HD1 LEU A 289      24.453 -17.856  44.426  1.00  0.00           H  
ATOM   4296 3HD1 LEU A 289      25.221 -16.896  43.163  1.00  0.00           H  
ATOM   4297  CD2 LEU A 289      27.270 -18.641  42.566  1.00  0.00           C  
ATOM   4298 1HD2 LEU A 289      27.561 -19.457  41.917  1.00  0.00           H  
ATOM   4299 2HD2 LEU A 289      28.082 -18.455  43.270  1.00  0.00           H  
ATOM   4300 3HD2 LEU A 289      27.183 -17.756  41.935  1.00  0.00           H  
ATOM   4301  C   LEU A 289      27.204 -22.134  45.015  1.00  0.00           C  
ATOM   4302  O   LEU A 289      26.451 -22.754  45.760  1.00  0.00           O  
ATOM   4303  N   LYS A 290      28.511 -22.024  45.203  1.00  0.00           N  
ATOM   4304  HN  LYS A 290      29.070 -21.438  44.608  1.00  0.00           H  
ATOM   4305  CA  LYS A 290      29.163 -22.467  46.444  1.00  0.00           C  
ATOM   4306  HA  LYS A 290      28.436 -22.968  47.084  1.00  0.00           H  
ATOM   4307  CB  LYS A 290      30.355 -23.374  46.136  1.00  0.00           C  
ATOM   4308  HB1 LYS A 290      31.134 -22.806  45.621  1.00  0.00           H  
ATOM   4309  HB2 LYS A 290      30.046 -24.165  45.455  1.00  0.00           H  
ATOM   4310  CG  LYS A 290      30.901 -23.990  47.427  1.00  0.00           C  
ATOM   4311  HG1 LYS A 290      30.137 -24.633  47.860  1.00  0.00           H  
ATOM   4312  HG2 LYS A 290      31.100 -23.211  48.167  1.00  0.00           H  
ATOM   4313  CD  LYS A 290      32.201 -24.754  47.171  1.00  0.00           C  
ATOM   4314  HD1 LYS A 290      32.987 -24.039  46.914  1.00  0.00           H  
ATOM   4315  HD2 LYS A 290      32.095 -25.411  46.307  1.00  0.00           H  
ATOM   4316  CE  LYS A 290      32.618 -25.560  48.403  1.00  0.00           C  
ATOM   4317  HE1 LYS A 290      32.677 -24.917  49.287  1.00  0.00           H  
ATOM   4318  HE2 LYS A 290      33.605 -26.005  48.261  1.00  0.00           H  
ATOM   4319  NZ  LYS A 290      31.651 -26.637  48.671  1.00  0.00           N1+
ATOM   4320  HZ1 LYS A 290      31.612 -27.306  47.879  1.00  0.00           H  
ATOM   4321  HZ2 LYS A 290      30.719 -26.204  48.835  1.00  0.00           H  
ATOM   4322  HZ3 LYS A 290      31.936 -27.123  49.549  1.00  0.00           H  
ATOM   4323  C   LYS A 290      29.673 -21.194  47.122  1.00  0.00           C  
ATOM   4324  O   LYS A 290      30.384 -20.401  46.503  1.00  0.00           O  
ATOM   4325  N   CYS A 291      29.258 -20.990  48.361  1.00  0.00           N  
ATOM   4326  HN  CYS A 291      28.888 -21.737  48.893  1.00  0.00           H  
ATOM   4327  CA  CYS A 291      29.572 -19.747  49.079  1.00  0.00           C  
ATOM   4328  HA  CYS A 291      30.222 -19.132  48.464  1.00  0.00           H  
ATOM   4329  CB  CYS A 291      28.278 -18.999  49.400  1.00  0.00           C  
ATOM   4330  HB1 CYS A 291      28.479 -18.116  50.008  1.00  0.00           H  
ATOM   4331  HB2 CYS A 291      27.649 -19.647  49.983  1.00  0.00           H  
ATOM   4332  SG  CYS A 291      27.291 -18.487  47.949  1.00  0.00           S  
ATOM   4333  C   CYS A 291      30.308 -20.010  50.393  1.00  0.00           C  
ATOM   4334  O   CYS A 291      30.124 -21.043  51.040  1.00  0.00           O  
ATOM   4335  N   ARG A 292      31.128 -19.033  50.750  1.00  0.00           N  
ATOM   4336  HN  ARG A 292      31.303 -18.299  50.095  1.00  0.00           H  
ATOM   4337  CA  ARG A 292      31.741 -18.937  52.079  1.00  0.00           C  
ATOM   4338  HA  ARG A 292      31.480 -19.832  52.640  1.00  0.00           H  
ATOM   4339  CB  ARG A 292      33.265 -18.826  51.939  1.00  0.00           C  
ATOM   4340  HB1 ARG A 292      33.507 -18.103  51.161  1.00  0.00           H  
ATOM   4341  HB2 ARG A 292      33.652 -19.778  51.576  1.00  0.00           H  
ATOM   4342  CG  ARG A 292      33.970 -18.425  53.244  1.00  0.00           C  
ATOM   4343  HG1 ARG A 292      33.690 -17.408  53.518  1.00  0.00           H  
ATOM   4344  HG2 ARG A 292      35.043 -18.394  53.060  1.00  0.00           H  
ATOM   4345  CD  ARG A 292      33.658 -19.368  54.412  1.00  0.00           C  
ATOM   4346  HD1 ARG A 292      32.608 -19.380  54.668  1.00  0.00           H  
ATOM   4347  HD2 ARG A 292      34.185 -19.033  55.298  1.00  0.00           H  
ATOM   4348  NE  ARG A 292      34.068 -20.745  54.101  1.00  0.00           N  
ATOM   4349  HE  ARG A 292      33.296 -21.358  53.889  1.00  0.00           H  
ATOM   4350  CZ  ARG A 292      35.323 -21.213  54.086  1.00  0.00           C  
ATOM   4351  NH1 ARG A 292      36.360 -20.424  54.383  1.00  0.00           N1+
ATOM   4352 1HH1 ARG A 292      36.174 -19.474  54.618  1.00  0.00           H  
ATOM   4353 2HH1 ARG A 292      37.297 -20.769  54.376  1.00  0.00           H  
ATOM   4354  NH2 ARG A 292      35.546 -22.496  53.795  1.00  0.00           N  
ATOM   4355 1HH2 ARG A 292      34.726 -23.072  53.621  1.00  0.00           H  
ATOM   4356 2HH2 ARG A 292      36.431 -22.948  53.748  1.00  0.00           H  
ATOM   4357  C   ARG A 292      31.171 -17.689  52.759  1.00  0.00           C  
ATOM   4358  O   ARG A 292      31.184 -16.598  52.188  1.00  0.00           O  
ATOM   4359  N   LEU A 293      30.567 -17.916  53.916  1.00  0.00           N  
ATOM   4360  HN  LEU A 293      30.503 -18.852  54.238  1.00  0.00           H  
ATOM   4361  CA  LEU A 293      30.028 -16.838  54.759  1.00  0.00           C  
ATOM   4362  HA  LEU A 293      29.839 -15.958  54.142  1.00  0.00           H  
ATOM   4363  CB  LEU A 293      28.742 -17.312  55.447  1.00  0.00           C  
ATOM   4364  HB1 LEU A 293      28.593 -16.906  56.449  1.00  0.00           H  
ATOM   4365  HB2 LEU A 293      28.859 -18.369  55.494  1.00  0.00           H  
ATOM   4366  CG  LEU A 293      27.492 -17.139  54.580  1.00  0.00           C  
ATOM   4367  HG  LEU A 293      27.230 -16.082  54.545  1.00  0.00           H  
ATOM   4368  CD1 LEU A 293      27.729 -17.625  53.147  1.00  0.00           C  
ATOM   4369 1HD1 LEU A 293      28.080 -18.658  53.125  1.00  0.00           H  
ATOM   4370 2HD1 LEU A 293      28.447 -17.004  52.613  1.00  0.00           H  
ATOM   4371 3HD1 LEU A 293      26.804 -17.591  52.571  1.00  0.00           H  
ATOM   4372  CD2 LEU A 293      26.329 -17.915  55.202  1.00  0.00           C  
ATOM   4373 1HD2 LEU A 293      26.130 -17.578  56.220  1.00  0.00           H  
ATOM   4374 2HD2 LEU A 293      26.541 -18.985  55.242  1.00  0.00           H  
ATOM   4375 3HD2 LEU A 293      25.415 -17.782  54.625  1.00  0.00           H  
ATOM   4376  C   LEU A 293      31.063 -16.509  55.824  1.00  0.00           C  
ATOM   4377  O   LEU A 293      31.552 -17.399  56.518  1.00  0.00           O  
ATOM   4378  N   LYS A 294      31.384 -15.228  55.920  1.00  0.00           N  
ATOM   4379  HN  LYS A 294      30.911 -14.576  55.320  1.00  0.00           H  
ATOM   4380  CA  LYS A 294      32.315 -14.745  56.949  1.00  0.00           C  
ATOM   4381  HA  LYS A 294      32.646 -15.583  57.566  1.00  0.00           H  
ATOM   4382  CB  LYS A 294      33.509 -14.029  56.322  1.00  0.00           C  
ATOM   4383  HB1 LYS A 294      34.158 -13.660  57.119  1.00  0.00           H  
ATOM   4384  HB2 LYS A 294      33.159 -13.148  55.779  1.00  0.00           H  
ATOM   4385  CG  LYS A 294      34.310 -14.923  55.378  1.00  0.00           C  
ATOM   4386  HG1 LYS A 294      33.680 -15.235  54.543  1.00  0.00           H  
ATOM   4387  HG2 LYS A 294      34.625 -15.832  55.890  1.00  0.00           H  
ATOM   4388  CD  LYS A 294      35.513 -14.138  54.865  1.00  0.00           C  
ATOM   4389  HD1 LYS A 294      36.136 -13.855  55.715  1.00  0.00           H  
ATOM   4390  HD2 LYS A 294      35.164 -13.209  54.413  1.00  0.00           H  
ATOM   4391  CE  LYS A 294      36.332 -14.940  53.860  1.00  0.00           C  
ATOM   4392  HE1 LYS A 294      35.731 -15.208  52.985  1.00  0.00           H  
ATOM   4393  HE2 LYS A 294      36.698 -15.870  54.302  1.00  0.00           H  
ATOM   4394  NZ  LYS A 294      37.483 -14.139  53.421  1.00  0.00           N1+
ATOM   4395  HZ1 LYS A 294      38.116 -13.984  54.234  1.00  0.00           H  
ATOM   4396  HZ2 LYS A 294      37.192 -13.219  53.040  1.00  0.00           H  
ATOM   4397  HZ3 LYS A 294      38.003 -14.677  52.693  1.00  0.00           H  
ATOM   4398  C   LYS A 294      31.577 -13.739  57.823  1.00  0.00           C  
ATOM   4399  O   LYS A 294      31.052 -12.738  57.335  1.00  0.00           O  
ATOM   4400  N   MET A 295      31.549 -14.040  59.107  1.00  0.00           N  
ATOM   4401  HN  MET A 295      32.000 -14.858  59.472  1.00  0.00           H  
ATOM   4402  CA  MET A 295      30.935 -13.149  60.099  1.00  0.00           C  
ATOM   4403  HA  MET A 295      30.938 -12.128  59.708  1.00  0.00           H  
ATOM   4404  CB  MET A 295      29.502 -13.604  60.385  1.00  0.00           C  
ATOM   4405  HB1 MET A 295      28.899 -13.448  59.509  1.00  0.00           H  
ATOM   4406  HB2 MET A 295      29.058 -12.969  61.154  1.00  0.00           H  
ATOM   4407  CG  MET A 295      29.441 -15.068  60.829  1.00  0.00           C  
ATOM   4408  HG1 MET A 295      29.952 -15.173  61.787  1.00  0.00           H  
ATOM   4409  HG2 MET A 295      29.963 -15.738  60.146  1.00  0.00           H  
ATOM   4410  SD  MET A 295      27.731 -15.672  61.053  1.00  0.00           S  
ATOM   4411  CE  MET A 295      27.489 -16.546  59.521  1.00  0.00           C  
ATOM   4412  HE1 MET A 295      27.596 -17.617  59.682  1.00  0.00           H  
ATOM   4413  HE2 MET A 295      28.195 -16.212  58.761  1.00  0.00           H  
ATOM   4414  HE3 MET A 295      26.484 -16.356  59.146  1.00  0.00           H  
ATOM   4415  C   MET A 295      31.811 -13.164  61.348  1.00  0.00           C  
ATOM   4416  O   MET A 295      32.797 -13.902  61.412  1.00  0.00           O  
ATOM   4417  N   ASP A 296      31.504 -12.274  62.281  1.00  0.00           N  
ATOM   4418  HN  ASP A 296      30.790 -11.585  62.152  1.00  0.00           H  
ATOM   4419  CA  ASP A 296      32.320 -12.180  63.497  1.00  0.00           C  
ATOM   4420  HA  ASP A 296      33.362 -12.139  63.170  1.00  0.00           H  
ATOM   4421  CB  ASP A 296      31.990 -10.912  64.282  1.00  0.00           C  
ATOM   4422  HB1 ASP A 296      32.460 -10.927  65.266  1.00  0.00           H  
ATOM   4423  HB2 ASP A 296      30.916 -10.819  64.445  1.00  0.00           H  
ATOM   4424  CG  ASP A 296      32.512  -9.691  63.523  1.00  0.00           C  
ATOM   4425  OD1 ASP A 296      33.704  -9.373  63.719  1.00  0.00           O  
ATOM   4426  OD2 ASP A 296      31.713  -9.109  62.758  1.00  0.00           O1-
ATOM   4427  C   ASP A 296      32.145 -13.439  64.338  1.00  0.00           C  
ATOM   4428  O   ASP A 296      31.118 -14.116  64.268  1.00  0.00           O  
ATOM   4429  N   LYS A 297      33.203 -13.746  65.076  1.00  0.00           N  
ATOM   4430  HN  LYS A 297      33.944 -13.074  65.072  1.00  0.00           H  
ATOM   4431  CA  LYS A 297      33.266 -14.963  65.896  1.00  0.00           C  
ATOM   4432  HA  LYS A 297      33.459 -15.796  65.218  1.00  0.00           H  
ATOM   4433  CB  LYS A 297      34.399 -14.752  66.898  1.00  0.00           C  
ATOM   4434  HB1 LYS A 297      34.149 -13.920  67.559  1.00  0.00           H  
ATOM   4435  HB2 LYS A 297      35.295 -14.456  66.362  1.00  0.00           H  
ATOM   4436  CG  LYS A 297      34.719 -16.001  67.710  1.00  0.00           C  
ATOM   4437  HG1 LYS A 297      34.958 -16.838  67.051  1.00  0.00           H  
ATOM   4438  HG2 LYS A 297      33.827 -16.291  68.267  1.00  0.00           H  
ATOM   4439  CD  LYS A 297      35.889 -15.697  68.645  1.00  0.00           C  
ATOM   4440  HD1 LYS A 297      36.024 -14.620  68.764  1.00  0.00           H  
ATOM   4441  HD2 LYS A 297      36.816 -16.071  68.210  1.00  0.00           H  
ATOM   4442  CE  LYS A 297      35.641 -16.298  70.025  1.00  0.00           C  
ATOM   4443  HE1 LYS A 297      34.731 -15.906  70.483  1.00  0.00           H  
ATOM   4444  HE2 LYS A 297      36.481 -16.063  70.681  1.00  0.00           H  
ATOM   4445  NZ  LYS A 297      35.536 -17.737  69.935  1.00  0.00           N1+
ATOM   4446  HZ1 LYS A 297      36.211 -18.089  69.217  1.00  0.00           H  
ATOM   4447  HZ2 LYS A 297      34.587 -17.992  69.560  1.00  0.00           H  
ATOM   4448  HZ3 LYS A 297      35.688 -18.217  70.839  1.00  0.00           H  
ATOM   4449  C   LYS A 297      31.910 -15.132  66.595  1.00  0.00           C  
ATOM   4450  O   LYS A 297      31.417 -14.211  67.248  1.00  0.00           O  
ATOM   4451  N   LEU A 298      31.333 -16.315  66.432  1.00  0.00           N  
ATOM   4452  HN  LEU A 298      31.835 -17.022  65.932  1.00  0.00           H  
ATOM   4453  CA  LEU A 298      29.948 -16.571  66.842  1.00  0.00           C  
ATOM   4454  HA  LEU A 298      29.839 -16.182  67.856  1.00  0.00           H  
ATOM   4455  CB  LEU A 298      29.028 -15.858  65.841  1.00  0.00           C  
ATOM   4456  HB1 LEU A 298      29.250 -16.201  64.829  1.00  0.00           H  
ATOM   4457  HB2 LEU A 298      29.253 -14.790  65.843  1.00  0.00           H  
ATOM   4458  CG  LEU A 298      27.544 -16.060  66.137  1.00  0.00           C  
ATOM   4459  HG  LEU A 298      27.286 -17.119  66.103  1.00  0.00           H  
ATOM   4460  CD1 LEU A 298      27.194 -15.524  67.528  1.00  0.00           C  
ATOM   4461 1HD1 LEU A 298      27.643 -14.541  67.675  1.00  0.00           H  
ATOM   4462 2HD1 LEU A 298      27.582 -16.172  68.313  1.00  0.00           H  
ATOM   4463 3HD1 LEU A 298      26.132 -15.400  67.706  1.00  0.00           H  
ATOM   4464  CD2 LEU A 298      26.715 -15.361  65.060  1.00  0.00           C  
ATOM   4465 1HD2 LEU A 298      26.659 -15.962  64.151  1.00  0.00           H  
ATOM   4466 2HD2 LEU A 298      27.175 -14.412  64.779  1.00  0.00           H  
ATOM   4467 3HD2 LEU A 298      25.709 -15.107  65.380  1.00  0.00           H  
ATOM   4468  C   LEU A 298      29.675 -18.076  66.825  1.00  0.00           C  
ATOM   4469  O   LEU A 298      30.077 -18.780  65.898  1.00  0.00           O  
ATOM   4470  N   ARG A 299      28.975 -18.534  67.855  1.00  0.00           N  
ATOM   4471  HN  ARG A 299      28.720 -17.890  68.572  1.00  0.00           H  
ATOM   4472  CA  ARG A 299      28.646 -19.960  68.012  1.00  0.00           C  
ATOM   4473  HA  ARG A 299      29.443 -20.540  67.540  1.00  0.00           H  
ATOM   4474  CB  ARG A 299      28.582 -20.306  69.499  1.00  0.00           C  
ATOM   4475  HB1 ARG A 299      27.820 -19.699  69.989  1.00  0.00           H  
ATOM   4476  HB2 ARG A 299      29.541 -20.035  69.941  1.00  0.00           H  
ATOM   4477  CG  ARG A 299      28.290 -21.794  69.719  1.00  0.00           C  
ATOM   4478  HG1 ARG A 299      29.052 -22.395  69.220  1.00  0.00           H  
ATOM   4479  HG2 ARG A 299      27.335 -22.072  69.271  1.00  0.00           H  
ATOM   4480  CD  ARG A 299      28.249 -22.129  71.208  1.00  0.00           C  
ATOM   4481  HD1 ARG A 299      28.054 -23.193  71.347  1.00  0.00           H  
ATOM   4482  HD2 ARG A 299      27.459 -21.590  71.732  1.00  0.00           H  
ATOM   4483  NE  ARG A 299      29.570 -21.876  71.813  1.00  0.00           N  
ATOM   4484  HE  ARG A 299      30.282 -22.524  71.529  1.00  0.00           H  
ATOM   4485  CZ  ARG A 299      29.843 -20.845  72.620  1.00  0.00           C  
ATOM   4486  NH1 ARG A 299      28.894 -19.947  72.902  1.00  0.00           N1+
ATOM   4487 1HH1 ARG A 299      28.010 -20.004  72.433  1.00  0.00           H  
ATOM   4488 2HH1 ARG A 299      29.023 -19.183  73.532  1.00  0.00           H  
ATOM   4489  NH2 ARG A 299      31.056 -20.720  73.163  1.00  0.00           N  
ATOM   4490 1HH2 ARG A 299      31.774 -21.375  72.922  1.00  0.00           H  
ATOM   4491 2HH2 ARG A 299      31.275 -19.977  73.792  1.00  0.00           H  
ATOM   4492  C   ARG A 299      27.303 -20.268  67.341  1.00  0.00           C  
ATOM   4493  O   ARG A 299      26.245 -19.880  67.837  1.00  0.00           O  
ATOM   4494  N   LEU A 300      27.393 -20.898  66.176  1.00  0.00           N  
ATOM   4495  HN  LEU A 300      28.307 -21.141  65.850  1.00  0.00           H  
ATOM   4496  CA  LEU A 300      26.199 -21.290  65.408  1.00  0.00           C  
ATOM   4497  HA  LEU A 300      25.463 -20.501  65.508  1.00  0.00           H  
ATOM   4498  CB  LEU A 300      26.552 -21.523  63.935  1.00  0.00           C  
ATOM   4499  HB1 LEU A 300      25.677 -21.891  63.398  1.00  0.00           H  
ATOM   4500  HB2 LEU A 300      27.306 -22.297  63.846  1.00  0.00           H  
ATOM   4501  CG  LEU A 300      27.062 -20.254  63.250  1.00  0.00           C  
ATOM   4502  HG  LEU A 300      28.014 -19.965  63.700  1.00  0.00           H  
ATOM   4503  CD1 LEU A 300      27.309 -20.527  61.767  1.00  0.00           C  
ATOM   4504 1HD1 LEU A 300      26.391 -20.706  61.214  1.00  0.00           H  
ATOM   4505 2HD1 LEU A 300      27.965 -21.386  61.623  1.00  0.00           H  
ATOM   4506 3HD1 LEU A 300      27.799 -19.669  61.307  1.00  0.00           H  
ATOM   4507  CD2 LEU A 300      26.068 -19.103  63.430  1.00  0.00           C  
ATOM   4508 1HD2 LEU A 300      26.074 -18.735  64.455  1.00  0.00           H  
ATOM   4509 2HD2 LEU A 300      25.051 -19.393  63.173  1.00  0.00           H  
ATOM   4510 3HD2 LEU A 300      26.341 -18.256  62.799  1.00  0.00           H  
ATOM   4511  C   LEU A 300      25.584 -22.566  65.975  1.00  0.00           C  
ATOM   4512  O   LEU A 300      26.269 -23.385  66.588  1.00  0.00           O  
ATOM   4513  N   LYS A 301      24.293 -22.715  65.729  1.00  0.00           N  
ATOM   4514  HN  LYS A 301      23.910 -22.078  65.074  1.00  0.00           H  
ATOM   4515  CA  LYS A 301      23.530 -23.911  66.102  1.00  0.00           C  
ATOM   4516  HA  LYS A 301      24.024 -24.404  66.942  1.00  0.00           H  
ATOM   4517  CB  LYS A 301      22.101 -23.507  66.460  1.00  0.00           C  
ATOM   4518  HB1 LYS A 301      21.708 -22.948  65.618  1.00  0.00           H  
ATOM   4519  HB2 LYS A 301      22.119 -22.801  67.291  1.00  0.00           H  
ATOM   4520  CG  LYS A 301      21.262 -24.730  66.849  1.00  0.00           C  
ATOM   4521  HG1 LYS A 301      21.529 -25.044  67.859  1.00  0.00           H  
ATOM   4522  HG2 LYS A 301      21.455 -25.594  66.212  1.00  0.00           H  
ATOM   4523  CD  LYS A 301      19.770 -24.410  66.776  1.00  0.00           C  
ATOM   4524  HD1 LYS A 301      19.547 -23.565  67.431  1.00  0.00           H  
ATOM   4525  HD2 LYS A 301      19.202 -25.261  67.155  1.00  0.00           H  
ATOM   4526  CE  LYS A 301      19.365 -24.096  65.332  1.00  0.00           C  
ATOM   4527  HE1 LYS A 301      19.571 -24.972  64.711  1.00  0.00           H  
ATOM   4528  HE2 LYS A 301      19.908 -23.292  64.861  1.00  0.00           H  
ATOM   4529  NZ  LYS A 301      17.933 -23.801  65.221  1.00  0.00           N1+
ATOM   4530  HZ1 LYS A 301      17.716 -22.942  65.770  1.00  0.00           H  
ATOM   4531  HZ2 LYS A 301      17.378 -24.593  65.603  1.00  0.00           H  
ATOM   4532  HZ3 LYS A 301      17.675 -23.652  64.225  1.00  0.00           H  
ATOM   4533  C   LYS A 301      23.477 -24.840  64.886  1.00  0.00           C  
ATOM   4534  O   LYS A 301      22.591 -24.719  64.041  1.00  0.00           O  
ATOM   4535  N   GLY A 302      24.461 -25.734  64.799  1.00  0.00           N  
ATOM   4536  HN  GLY A 302      25.151 -25.727  65.521  1.00  0.00           H  
ATOM   4537  CA  GLY A 302      24.518 -26.705  63.693  1.00  0.00           C  
ATOM   4538  HA1 GLY A 302      25.420 -27.301  63.817  1.00  0.00           H  
ATOM   4539  HA2 GLY A 302      24.568 -26.147  62.756  1.00  0.00           H  
ATOM   4540  C   GLY A 302      23.272 -27.596  63.749  1.00  0.00           C  
ATOM   4541  O   GLY A 302      22.820 -27.973  64.829  1.00  0.00           O  
ATOM   4542  N   VAL A 303      22.785 -27.977  62.582  1.00  0.00           N  
ATOM   4543  HN  VAL A 303      23.274 -27.809  61.738  1.00  0.00           H  
ATOM   4544  CA  VAL A 303      21.576 -28.806  62.477  1.00  0.00           C  
ATOM   4545  HA  VAL A 303      21.121 -28.894  63.466  1.00  0.00           H  
ATOM   4546  CB  VAL A 303      20.583 -28.155  61.517  1.00  0.00           C  
ATOM   4547  HB  VAL A 303      20.345 -27.155  61.887  1.00  0.00           H  
ATOM   4548  CG1 VAL A 303      21.209 -28.105  60.179  1.00  0.00           C  
ATOM   4549 1HG1 VAL A 303      22.145 -28.592  59.959  1.00  0.00           H  
ATOM   4550 2HG1 VAL A 303      21.466 -27.060  60.199  1.00  0.00           H  
ATOM   4551 3HG1 VAL A 303      20.497 -28.415  59.420  1.00  0.00           H  
ATOM   4552  CG2 VAL A 303      19.276 -28.941  61.459  1.00  0.00           C  
ATOM   4553 1HG2 VAL A 303      18.828 -29.039  62.448  1.00  0.00           H  
ATOM   4554 2HG2 VAL A 303      19.412 -29.946  61.058  1.00  0.00           H  
ATOM   4555 3HG2 VAL A 303      18.549 -28.440  60.818  1.00  0.00           H  
ATOM   4556  C   VAL A 303      21.961 -30.203  61.974  1.00  0.00           C  
ATOM   4557  O   VAL A 303      22.705 -30.341  61.000  1.00  0.00           O  
ATOM   4558  N   SER A 304      21.384 -31.203  62.618  1.00  0.00           N  
ATOM   4559  HN  SER A 304      20.678 -31.015  63.300  1.00  0.00           H  
ATOM   4560  CA  SER A 304      21.621 -32.606  62.245  1.00  0.00           C  
ATOM   4561  HA  SER A 304      22.396 -32.649  61.476  1.00  0.00           H  
ATOM   4562  CB  SER A 304      22.048 -33.427  63.464  1.00  0.00           C  
ATOM   4563  HB1 SER A 304      22.143 -34.482  63.197  1.00  0.00           H  
ATOM   4564  HB2 SER A 304      21.305 -33.383  64.269  1.00  0.00           H  
ATOM   4565  OG  SER A 304      23.327 -32.996  63.935  1.00  0.00           O  
ATOM   4566  HG  SER A 304      23.295 -32.068  64.150  1.00  0.00           H  
ATOM   4567  C   SER A 304      20.335 -33.206  61.681  1.00  0.00           C  
ATOM   4568  O   SER A 304      19.231 -32.817  62.062  1.00  0.00           O  
ATOM   4569  N   TYR A 305      20.519 -34.127  60.745  1.00  0.00           N  
ATOM   4570  HN  TYR A 305      21.439 -34.417  60.485  1.00  0.00           H  
ATOM   4571  CA  TYR A 305      19.397 -34.863  60.146  1.00  0.00           C  
ATOM   4572  HA  TYR A 305      18.500 -34.697  60.748  1.00  0.00           H  
ATOM   4573  CB  TYR A 305      19.161 -34.402  58.705  1.00  0.00           C  
ATOM   4574  HB1 TYR A 305      18.355 -34.982  58.255  1.00  0.00           H  
ATOM   4575  HB2 TYR A 305      20.046 -34.587  58.095  1.00  0.00           H  
ATOM   4576  CG  TYR A 305      18.791 -32.919  58.626  1.00  0.00           C  
ATOM   4577  CD1 TYR A 305      17.471 -32.522  58.800  1.00  0.00           C  
ATOM   4578  HD1 TYR A 305      16.713 -33.247  59.070  1.00  0.00           H  
ATOM   4579  CE1 TYR A 305      17.116 -31.190  58.627  1.00  0.00           C  
ATOM   4580  HE1 TYR A 305      16.083 -30.933  58.798  1.00  0.00           H  
ATOM   4581  CD2 TYR A 305      19.758 -31.980  58.284  1.00  0.00           C  
ATOM   4582  HD2 TYR A 305      20.789 -32.271  58.146  1.00  0.00           H  
ATOM   4583  CE2 TYR A 305      19.404 -30.649  58.115  1.00  0.00           C  
ATOM   4584  HE2 TYR A 305      20.162 -29.925  57.848  1.00  0.00           H  
ATOM   4585  CZ  TYR A 305      18.080 -30.254  58.283  1.00  0.00           C  
ATOM   4586  OH  TYR A 305      17.728 -28.956  58.095  1.00  0.00           O  
ATOM   4587  HH  TYR A 305      16.802 -28.799  58.235  1.00  0.00           H  
ATOM   4588  C   TYR A 305      19.726 -36.354  60.146  1.00  0.00           C  
ATOM   4589  O   TYR A 305      20.819 -36.759  59.748  1.00  0.00           O  
ATOM   4590  N   SER A 306      18.777 -37.141  60.637  1.00  0.00           N  
ATOM   4591  HN  SER A 306      17.896 -36.743  60.891  1.00  0.00           H  
ATOM   4592  CA  SER A 306      18.894 -38.607  60.591  1.00  0.00           C  
ATOM   4593  HA  SER A 306      19.927 -38.877  60.816  1.00  0.00           H  
ATOM   4594  CB  SER A 306      17.930 -39.235  61.599  1.00  0.00           C  
ATOM   4595  HB1 SER A 306      16.891 -38.922  61.418  1.00  0.00           H  
ATOM   4596  HB2 SER A 306      18.175 -38.904  62.609  1.00  0.00           H  
ATOM   4597  OG  SER A 306      18.076 -40.657  61.572  1.00  0.00           O  
ATOM   4598  HG  SER A 306      17.466 -41.062  60.946  1.00  0.00           H  
ATOM   4599  C   SER A 306      18.525 -39.050  59.178  1.00  0.00           C  
ATOM   4600  O   SER A 306      17.753 -38.376  58.493  1.00  0.00           O  
ATOM   4601  N   LEU A 307      19.116 -40.153  58.736  1.00  0.00           N  
ATOM   4602  HN  LEU A 307      19.567 -40.723  59.420  1.00  0.00           H  
ATOM   4603  CA  LEU A 307      18.818 -40.669  57.395  1.00  0.00           C  
ATOM   4604  HA  LEU A 307      18.948 -39.863  56.688  1.00  0.00           H  
ATOM   4605  CB  LEU A 307      19.765 -41.831  57.093  1.00  0.00           C  
ATOM   4606  HB1 LEU A 307      19.671 -42.620  57.842  1.00  0.00           H  
ATOM   4607  HB2 LEU A 307      20.780 -41.450  57.208  1.00  0.00           H  
ATOM   4608  CG  LEU A 307      19.611 -42.359  55.680  1.00  0.00           C  
ATOM   4609  HG  LEU A 307      19.430 -41.479  55.058  1.00  0.00           H  
ATOM   4610  CD1 LEU A 307      20.879 -43.089  55.236  1.00  0.00           C  
ATOM   4611 1HD1 LEU A 307      21.190 -43.803  55.999  1.00  0.00           H  
ATOM   4612 2HD1 LEU A 307      21.700 -42.385  55.102  1.00  0.00           H  
ATOM   4613 3HD1 LEU A 307      20.787 -43.659  54.317  1.00  0.00           H  
ATOM   4614  CD2 LEU A 307      18.489 -43.362  55.708  1.00  0.00           C  
ATOM   4615 1HD2 LEU A 307      17.739 -42.822  55.159  1.00  0.00           H  
ATOM   4616 2HD2 LEU A 307      18.163 -43.642  56.711  1.00  0.00           H  
ATOM   4617 3HD2 LEU A 307      18.705 -44.292  55.181  1.00  0.00           H  
ATOM   4618  C   LEU A 307      17.348 -41.096  57.391  1.00  0.00           C  
ATOM   4619  O   LEU A 307      16.867 -41.691  58.355  1.00  0.00           O  
ATOM   4620  N   CYS A 308      16.632 -40.704  56.343  1.00  0.00           N  
ATOM   4621  HN  CYS A 308      17.107 -40.349  55.559  1.00  0.00           H  
ATOM   4622  CA  CYS A 308      15.213 -41.064  56.212  1.00  0.00           C  
ATOM   4623  HA  CYS A 308      14.685 -40.594  57.043  1.00  0.00           H  
ATOM   4624  CB  CYS A 308      14.675 -40.594  54.861  1.00  0.00           C  
ATOM   4625  HB1 CYS A 308      13.645 -40.912  54.735  1.00  0.00           H  
ATOM   4626  HB2 CYS A 308      15.237 -41.071  54.057  1.00  0.00           H  
ATOM   4627  SG  CYS A 308      14.760 -38.785  54.626  1.00  0.00           S  
ATOM   4628  C   CYS A 308      15.094 -42.582  56.323  1.00  0.00           C  
ATOM   4629  O   CYS A 308      16.029 -43.301  56.119  1.00  0.00           O  
ATOM   4630  N   THR A 309      13.944 -43.063  56.743  1.00  0.00           N  
ATOM   4631  HN  THR A 309      13.289 -42.408  57.129  1.00  0.00           H  
ATOM   4632  CA  THR A 309      13.749 -44.515  56.922  1.00  0.00           C  
ATOM   4633  HA  THR A 309      14.651 -45.046  56.611  1.00  0.00           H  
ATOM   4634  CB  THR A 309      13.478 -44.846  58.392  1.00  0.00           C  
ATOM   4635  HB  THR A 309      13.407 -45.929  58.511  1.00  0.00           H  
ATOM   4636  OG1 THR A 309      12.218 -44.293  58.792  1.00  0.00           O  
ATOM   4637  HG1 THR A 309      12.299 -43.337  58.885  1.00  0.00           H  
ATOM   4638  CG2 THR A 309      14.604 -44.314  59.285  1.00  0.00           C  
ATOM   4639 1HG2 THR A 309      14.747 -43.234  59.215  1.00  0.00           H  
ATOM   4640 2HG2 THR A 309      15.557 -44.770  59.015  1.00  0.00           H  
ATOM   4641 3HG2 THR A 309      14.412 -44.547  60.332  1.00  0.00           H  
ATOM   4642  C   THR A 309      12.618 -45.055  56.042  1.00  0.00           C  
ATOM   4643  O   THR A 309      12.539 -46.258  55.803  1.00  0.00           O  
ATOM   4644  N   ALA A 310      11.724 -44.164  55.619  1.00  0.00           N  
ATOM   4645  HN  ALA A 310      11.837 -43.210  55.898  1.00  0.00           H  
ATOM   4646  CA  ALA A 310      10.579 -44.580  54.808  1.00  0.00           C  
ATOM   4647  HA  ALA A 310      10.233 -45.529  55.219  1.00  0.00           H  
ATOM   4648  CB  ALA A 310       9.557 -43.610  54.909  1.00  0.00           C  
ATOM   4649  HB1 ALA A 310       9.578 -42.806  54.198  1.00  0.00           H  
ATOM   4650  HB2 ALA A 310       9.579 -43.291  55.951  1.00  0.00           H  
ATOM   4651  HB3 ALA A 310       8.591 -44.094  54.761  1.00  0.00           H  
ATOM   4652  C   ALA A 310      10.914 -44.765  53.332  1.00  0.00           C  
ATOM   4653  O   ALA A 310      12.077 -44.945  52.980  1.00  0.00           O  
ATOM   4654  N   ALA A 311       9.889 -44.661  52.484  1.00  0.00           N  
ATOM   4655  HN  ALA A 311       9.030 -44.272  52.811  1.00  0.00           H  
ATOM   4656  CA  ALA A 311      10.011 -44.912  51.045  1.00  0.00           C  
ATOM   4657  HA  ALA A 311      11.013 -45.294  50.837  1.00  0.00           H  
ATOM   4658  CB  ALA A 311       8.962 -45.936  50.614  1.00  0.00           C  
ATOM   4659  HB1 ALA A 311       8.188 -46.057  51.367  1.00  0.00           H  
ATOM   4660  HB2 ALA A 311       9.290 -46.865  50.179  1.00  0.00           H  
ATOM   4661  HB3 ALA A 311       8.374 -45.550  49.778  1.00  0.00           H  
ATOM   4662  C   ALA A 311       9.805 -43.642  50.222  1.00  0.00           C  
ATOM   4663  O   ALA A 311       9.228 -42.664  50.696  1.00  0.00           O  
ATOM   4664  N   PHE A 312      10.313 -43.689  48.996  1.00  0.00           N  
ATOM   4665  HN  PHE A 312      10.702 -44.541  48.646  1.00  0.00           H  
ATOM   4666  CA  PHE A 312      10.227 -42.570  48.043  1.00  0.00           C  
ATOM   4667  HA  PHE A 312       9.643 -41.790  48.516  1.00  0.00           H  
ATOM   4668  CB  PHE A 312      11.634 -42.081  47.701  1.00  0.00           C  
ATOM   4669  HB1 PHE A 312      11.590 -41.307  46.934  1.00  0.00           H  
ATOM   4670  HB2 PHE A 312      12.228 -42.892  47.277  1.00  0.00           H  
ATOM   4671  CG  PHE A 312      12.359 -41.517  48.922  1.00  0.00           C  
ATOM   4672  CD1 PHE A 312      13.068 -42.363  49.768  1.00  0.00           C  
ATOM   4673  HD1 PHE A 312      13.104 -43.425  49.573  1.00  0.00           H  
ATOM   4674  CD2 PHE A 312      12.327 -40.151  49.167  1.00  0.00           C  
ATOM   4675  HD2 PHE A 312      11.779 -39.492  48.509  1.00  0.00           H  
ATOM   4676  CE1 PHE A 312      13.739 -41.840  50.865  1.00  0.00           C  
ATOM   4677  HE1 PHE A 312      14.282 -42.495  51.531  1.00  0.00           H  
ATOM   4678  CE2 PHE A 312      13.000 -39.628  50.263  1.00  0.00           C  
ATOM   4679  HE2 PHE A 312      12.974 -38.565  50.457  1.00  0.00           H  
ATOM   4680  CZ  PHE A 312      13.706 -40.473  51.113  1.00  0.00           C  
ATOM   4681  HZ  PHE A 312      14.226 -40.067  51.969  1.00  0.00           H  
ATOM   4682  C   PHE A 312       9.559 -43.017  46.743  1.00  0.00           C  
ATOM   4683  O   PHE A 312       9.789 -44.118  46.267  1.00  0.00           O  
ATOM   4684  N   THR A 313       8.779 -42.119  46.162  1.00  0.00           N  
ATOM   4685  HN  THR A 313       8.664 -41.223  46.584  1.00  0.00           H  
ATOM   4686  CA  THR A 313       8.210 -42.327  44.820  1.00  0.00           C  
ATOM   4687  HA  THR A 313       8.522 -43.305  44.445  1.00  0.00           H  
ATOM   4688  CB  THR A 313       6.683 -42.242  44.860  1.00  0.00           C  
ATOM   4689  HB  THR A 313       6.293 -43.000  45.542  1.00  0.00           H  
ATOM   4690  OG1 THR A 313       6.173 -42.545  43.559  1.00  0.00           O  
ATOM   4691  HG1 THR A 313       6.371 -41.855  42.931  1.00  0.00           H  
ATOM   4692  CG2 THR A 313       6.218 -40.853  45.306  1.00  0.00           C  
ATOM   4693 1HG2 THR A 313       6.563 -40.053  44.651  1.00  0.00           H  
ATOM   4694 2HG2 THR A 313       6.554 -40.677  46.327  1.00  0.00           H  
ATOM   4695 3HG2 THR A 313       5.129 -40.807  45.321  1.00  0.00           H  
ATOM   4696  C   THR A 313       8.747 -41.240  43.883  1.00  0.00           C  
ATOM   4697  O   THR A 313       9.073 -40.139  44.324  1.00  0.00           O  
ATOM   4698  N   PHE A 314       8.876 -41.594  42.615  1.00  0.00           N  
ATOM   4699  HN  PHE A 314       8.543 -42.493  42.334  1.00  0.00           H  
ATOM   4700  CA  PHE A 314       9.315 -40.647  41.579  1.00  0.00           C  
ATOM   4701  HA  PHE A 314      10.104 -40.025  42.008  1.00  0.00           H  
ATOM   4702  CB  PHE A 314       9.866 -41.405  40.369  1.00  0.00           C  
ATOM   4703  HB1 PHE A 314      10.708 -42.030  40.669  1.00  0.00           H  
ATOM   4704  HB2 PHE A 314      10.258 -40.700  39.633  1.00  0.00           H  
ATOM   4705  CG  PHE A 314       8.796 -42.278  39.703  1.00  0.00           C  
ATOM   4706  CD1 PHE A 314       8.013 -41.755  38.678  1.00  0.00           C  
ATOM   4707  HD1 PHE A 314       8.149 -40.733  38.356  1.00  0.00           H  
ATOM   4708  CD2 PHE A 314       8.625 -43.597  40.101  1.00  0.00           C  
ATOM   4709  HD2 PHE A 314       9.233 -44.016  40.889  1.00  0.00           H  
ATOM   4710  CE1 PHE A 314       7.058 -42.545  38.059  1.00  0.00           C  
ATOM   4711  HE1 PHE A 314       6.444 -42.132  37.272  1.00  0.00           H  
ATOM   4712  CE2 PHE A 314       7.676 -44.393  39.473  1.00  0.00           C  
ATOM   4713  HE2 PHE A 314       7.544 -45.421  39.778  1.00  0.00           H  
ATOM   4714  CZ  PHE A 314       6.891 -43.867  38.453  1.00  0.00           C  
ATOM   4715  HZ  PHE A 314       6.148 -44.484  37.969  1.00  0.00           H  
ATOM   4716  C   PHE A 314       8.135 -39.771  41.150  1.00  0.00           C  
ATOM   4717  O   PHE A 314       7.185 -40.241  40.532  1.00  0.00           O  
ATOM   4718  N   THR A 315       8.175 -38.516  41.564  1.00  0.00           N  
ATOM   4719  HN  THR A 315       8.995 -38.209  42.049  1.00  0.00           H  
ATOM   4720  CA  THR A 315       7.114 -37.563  41.198  1.00  0.00           C  
ATOM   4721  HA  THR A 315       6.164 -38.015  41.491  1.00  0.00           H  
ATOM   4722  CB  THR A 315       7.335 -36.291  41.911  1.00  0.00           C  
ATOM   4723  HB  THR A 315       6.523 -35.650  41.570  1.00  0.00           H  
ATOM   4724  OG1 THR A 315       8.576 -35.660  41.546  1.00  0.00           O  
ATOM   4725  HG1 THR A 315       9.279 -36.308  41.513  1.00  0.00           H  
ATOM   4726  CG2 THR A 315       7.271 -36.669  43.428  1.00  0.00           C  
ATOM   4727 1HG2 THR A 315       7.277 -37.739  43.635  1.00  0.00           H  
ATOM   4728 2HG2 THR A 315       6.344 -36.334  43.887  1.00  0.00           H  
ATOM   4729 3HG2 THR A 315       8.155 -36.295  43.938  1.00  0.00           H  
ATOM   4730  C   THR A 315       7.071 -37.335  39.691  1.00  0.00           C  
ATOM   4731  O   THR A 315       6.035 -36.974  39.143  1.00  0.00           O  
ATOM   4732  N   LYS A 316       8.213 -37.541  39.037  1.00  0.00           N  
ATOM   4733  HN  LYS A 316       9.061 -37.789  39.507  1.00  0.00           H  
ATOM   4734  CA  LYS A 316       8.266 -37.463  37.570  1.00  0.00           C  
ATOM   4735  HA  LYS A 316       7.402 -38.025  37.210  1.00  0.00           H  
ATOM   4736  CB  LYS A 316       8.155 -36.005  37.104  1.00  0.00           C  
ATOM   4737  HB1 LYS A 316       7.208 -35.596  37.455  1.00  0.00           H  
ATOM   4738  HB2 LYS A 316       8.095 -35.977  36.015  1.00  0.00           H  
ATOM   4739  CG  LYS A 316       9.297 -35.101  37.574  1.00  0.00           C  
ATOM   4740  HG1 LYS A 316      10.243 -35.433  37.141  1.00  0.00           H  
ATOM   4741  HG2 LYS A 316       9.408 -35.148  38.659  1.00  0.00           H  
ATOM   4742  CD  LYS A 316       8.981 -33.666  37.152  1.00  0.00           C  
ATOM   4743  HD1 LYS A 316       8.114 -33.322  37.719  1.00  0.00           H  
ATOM   4744  HD2 LYS A 316       8.694 -33.657  36.099  1.00  0.00           H  
ATOM   4745  CE  LYS A 316      10.153 -32.707  37.364  1.00  0.00           C  
ATOM   4746  HE1 LYS A 316      11.024 -33.025  36.787  1.00  0.00           H  
ATOM   4747  HE2 LYS A 316      10.460 -32.671  38.412  1.00  0.00           H  
ATOM   4748  NZ  LYS A 316       9.773 -31.351  36.937  1.00  0.00           N1+
ATOM   4749  HZ1 LYS A 316       9.022 -31.030  37.584  1.00  0.00           H  
ATOM   4750  HZ2 LYS A 316       9.449 -31.342  35.952  1.00  0.00           H  
ATOM   4751  HZ3 LYS A 316      10.596 -30.728  37.063  1.00  0.00           H  
ATOM   4752  C   LYS A 316       9.507 -38.151  37.000  1.00  0.00           C  
ATOM   4753  O   LYS A 316      10.396 -38.574  37.741  1.00  0.00           O  
ATOM   4754  N   ILE A 317       9.473 -38.352  35.690  1.00  0.00           N  
ATOM   4755  HN  ILE A 317       8.738 -37.939  35.160  1.00  0.00           H  
ATOM   4756  CA  ILE A 317      10.511 -39.113  34.984  1.00  0.00           C  
ATOM   4757  HA  ILE A 317      10.456 -40.109  35.423  1.00  0.00           H  
ATOM   4758  CB  ILE A 317      10.225 -39.158  33.480  1.00  0.00           C  
ATOM   4759  HB  ILE A 317      10.978 -39.776  32.990  1.00  0.00           H  
ATOM   4760  CG2 ILE A 317       8.851 -39.793  33.226  1.00  0.00           C  
ATOM   4761 1HG2 ILE A 317       8.034 -39.149  33.551  1.00  0.00           H  
ATOM   4762 2HG2 ILE A 317       8.757 -40.743  33.754  1.00  0.00           H  
ATOM   4763 3HG2 ILE A 317       8.701 -40.007  32.168  1.00  0.00           H  
ATOM   4764  CG1 ILE A 317      10.301 -37.754  32.871  1.00  0.00           C  
ATOM   4765 1HG1 ILE A 317      11.280 -37.304  33.032  1.00  0.00           H  
ATOM   4766 2HG1 ILE A 317       9.571 -37.084  33.326  1.00  0.00           H  
ATOM   4767  CD1 ILE A 317      10.100 -37.791  31.357  1.00  0.00           C  
ATOM   4768 1HD1 ILE A 317       9.091 -38.098  31.085  1.00  0.00           H  
ATOM   4769 2HD1 ILE A 317      10.804 -38.477  30.883  1.00  0.00           H  
ATOM   4770 3HD1 ILE A 317      10.265 -36.804  30.924  1.00  0.00           H  
ATOM   4771  C   ILE A 317      11.892 -38.483  35.213  1.00  0.00           C  
ATOM   4772  O   ILE A 317      12.020 -37.259  35.295  1.00  0.00           O  
ATOM   4773  N   PRO A 318      12.899 -39.346  35.274  1.00  0.00           N  
ATOM   4774  CD  PRO A 318      12.765 -40.802  35.086  1.00  0.00           C  
ATOM   4775  HD1 PRO A 318      12.109 -41.071  34.260  1.00  0.00           H  
ATOM   4776  HD2 PRO A 318      12.378 -41.245  36.006  1.00  0.00           H  
ATOM   4777  CA  PRO A 318      14.306 -38.946  35.421  1.00  0.00           C  
ATOM   4778  HA  PRO A 318      14.438 -38.310  36.299  1.00  0.00           H  
ATOM   4779  CB  PRO A 318      15.054 -40.269  35.576  1.00  0.00           C  
ATOM   4780  HB1 PRO A 318      15.080 -40.557  36.627  1.00  0.00           H  
ATOM   4781  HB2 PRO A 318      16.084 -40.233  35.216  1.00  0.00           H  
ATOM   4782  CG  PRO A 318      14.186 -41.254  34.791  1.00  0.00           C  
ATOM   4783  HG1 PRO A 318      14.406 -41.257  33.722  1.00  0.00           H  
ATOM   4784  HG2 PRO A 318      14.079 -42.239  35.178  1.00  0.00           H  
ATOM   4785  C   PRO A 318      14.735 -38.190  34.161  1.00  0.00           C  
ATOM   4786  O   PRO A 318      14.684 -38.724  33.054  1.00  0.00           O  
ATOM   4787  N   ALA A 319      15.158 -36.949  34.368  1.00  0.00           N  
ATOM   4788  HN  ALA A 319      15.282 -36.643  35.314  1.00  0.00           H  
ATOM   4789  CA  ALA A 319      15.531 -36.062  33.257  1.00  0.00           C  
ATOM   4790  HA  ALA A 319      15.089 -36.459  32.340  1.00  0.00           H  
ATOM   4791  CB  ALA A 319      15.009 -34.657  33.508  1.00  0.00           C  
ATOM   4792  HB1 ALA A 319      14.505 -34.577  34.468  1.00  0.00           H  
ATOM   4793  HB2 ALA A 319      14.245 -34.425  32.766  1.00  0.00           H  
ATOM   4794  HB3 ALA A 319      15.762 -33.874  33.404  1.00  0.00           H  
ATOM   4795  C   ALA A 319      17.049 -36.049  33.093  1.00  0.00           C  
ATOM   4796  O   ALA A 319      17.796 -36.182  34.060  1.00  0.00           O  
ATOM   4797  N   GLU A 320      17.468 -35.854  31.851  1.00  0.00           N  
ATOM   4798  HN  GLU A 320      16.832 -35.673  31.103  1.00  0.00           H  
ATOM   4799  CA  GLU A 320      18.890 -35.901  31.485  1.00  0.00           C  
ATOM   4800  HA  GLU A 320      19.487 -36.179  32.356  1.00  0.00           H  
ATOM   4801  CB  GLU A 320      19.040 -36.966  30.396  1.00  0.00           C  
ATOM   4802  HB1 GLU A 320      18.357 -36.757  29.571  1.00  0.00           H  
ATOM   4803  HB2 GLU A 320      18.740 -37.932  30.803  1.00  0.00           H  
ATOM   4804  CG  GLU A 320      20.462 -37.071  29.840  1.00  0.00           C  
ATOM   4805  HG1 GLU A 320      21.191 -37.201  30.641  1.00  0.00           H  
ATOM   4806  HG2 GLU A 320      20.724 -36.168  29.295  1.00  0.00           H  
ATOM   4807  CD  GLU A 320      20.559 -38.235  28.856  1.00  0.00           C  
ATOM   4808  OE1 GLU A 320      20.066 -38.066  27.720  1.00  0.00           O  
ATOM   4809  OE2 GLU A 320      21.073 -39.293  29.282  1.00  0.00           O1-
ATOM   4810  C   GLU A 320      19.336 -34.528  30.973  1.00  0.00           C  
ATOM   4811  O   GLU A 320      18.637 -33.895  30.185  1.00  0.00           O  
ATOM   4812  N   THR A 321      20.470 -34.073  31.487  1.00  0.00           N  
ATOM   4813  HN  THR A 321      21.030 -34.708  32.022  1.00  0.00           H  
ATOM   4814  CA  THR A 321      21.081 -32.824  30.996  1.00  0.00           C  
ATOM   4815  HA  THR A 321      20.286 -32.171  30.630  1.00  0.00           H  
ATOM   4816  CB  THR A 321      21.891 -32.126  32.092  1.00  0.00           C  
ATOM   4817  HB  THR A 321      22.190 -31.133  31.754  1.00  0.00           H  
ATOM   4818  OG1 THR A 321      23.093 -32.866  32.343  1.00  0.00           O  
ATOM   4819  HG1 THR A 321      22.950 -33.462  33.077  1.00  0.00           H  
ATOM   4820  CG2 THR A 321      21.052 -31.977  33.366  1.00  0.00           C  
ATOM   4821 1HG2 THR A 321      20.825 -32.906  33.893  1.00  0.00           H  
ATOM   4822 2HG2 THR A 321      20.085 -31.546  33.107  1.00  0.00           H  
ATOM   4823 3HG2 THR A 321      21.495 -31.264  34.056  1.00  0.00           H  
ATOM   4824  C   THR A 321      22.001 -33.206  29.837  1.00  0.00           C  
ATOM   4825  O   THR A 321      22.184 -34.388  29.547  1.00  0.00           O  
ATOM   4826  N   LEU A 322      22.638 -32.204  29.247  1.00  0.00           N  
ATOM   4827  HN  LEU A 322      22.449 -31.272  29.545  1.00  0.00           H  
ATOM   4828  CA  LEU A 322      23.488 -32.450  28.074  1.00  0.00           C  
ATOM   4829  HA  LEU A 322      23.311 -33.462  27.701  1.00  0.00           H  
ATOM   4830  CB  LEU A 322      23.112 -31.447  26.980  1.00  0.00           C  
ATOM   4831  HB1 LEU A 322      23.231 -30.420  27.328  1.00  0.00           H  
ATOM   4832  HB2 LEU A 322      22.048 -31.576  26.774  1.00  0.00           H  
ATOM   4833  CG  LEU A 322      23.896 -31.669  25.680  1.00  0.00           C  
ATOM   4834  HG  LEU A 322      23.983 -32.737  25.472  1.00  0.00           H  
ATOM   4835  CD1 LEU A 322      23.167 -31.011  24.515  1.00  0.00           C  
ATOM   4836 1HD1 LEU A 322      23.058 -29.935  24.657  1.00  0.00           H  
ATOM   4837 2HD1 LEU A 322      22.166 -31.430  24.398  1.00  0.00           H  
ATOM   4838 3HD1 LEU A 322      23.689 -31.176  23.571  1.00  0.00           H  
ATOM   4839  CD2 LEU A 322      25.283 -31.020  25.724  1.00  0.00           C  
ATOM   4840 1HD2 LEU A 322      25.474 -30.448  26.632  1.00  0.00           H  
ATOM   4841 2HD2 LEU A 322      25.419 -30.297  24.918  1.00  0.00           H  
ATOM   4842 3HD2 LEU A 322      26.073 -31.752  25.558  1.00  0.00           H  
ATOM   4843  C   LEU A 322      24.963 -32.351  28.472  1.00  0.00           C  
ATOM   4844  O   LEU A 322      25.873 -32.459  27.676  1.00  0.00           O  
ATOM   4845  N   HIS A 323      25.215 -32.317  29.769  1.00  0.00           N  
ATOM   4846  HN  HIS A 323      24.471 -32.354  30.441  1.00  0.00           H  
ATOM   4847  CA  HIS A 323      26.593 -32.283  30.278  1.00  0.00           C  
ATOM   4848  HA  HIS A 323      27.275 -32.529  29.463  1.00  0.00           H  
ATOM   4849  CB  HIS A 323      26.963 -30.878  30.763  1.00  0.00           C  
ATOM   4850  HB1 HIS A 323      26.875 -30.171  29.938  1.00  0.00           H  
ATOM   4851  HB2 HIS A 323      28.009 -30.847  31.074  1.00  0.00           H  
ATOM   4852  CG  HIS A 323      26.093 -30.385  31.922  1.00  0.00           C  
ATOM   4853  CD2 HIS A 323      24.960 -29.699  31.809  1.00  0.00           C  
ATOM   4854  HD2 HIS A 323      24.458 -29.447  30.887  1.00  0.00           H  
ATOM   4855  ND1 HIS A 323      26.399 -30.468  33.213  1.00  0.00           N  
ATOM   4856  HD1 HIS A 323      27.182 -30.935  33.579  1.00  0.00           H  
ATOM   4857  CE1 HIS A 323      25.459 -29.825  33.899  1.00  0.00           C  
ATOM   4858  HE1 HIS A 323      25.417 -29.713  34.974  1.00  0.00           H  
ATOM   4859  NE2 HIS A 323      24.569 -29.352  33.030  1.00  0.00           N  
ATOM   4860  C   HIS A 323      26.869 -33.354  31.339  1.00  0.00           C  
ATOM   4861  O   HIS A 323      27.642 -33.138  32.271  1.00  0.00           O  
ATOM   4862  N   GLY A 324      26.153 -34.470  31.213  1.00  0.00           N  
ATOM   4863  HN  GLY A 324      25.395 -34.472  30.559  1.00  0.00           H  
ATOM   4864  CA  GLY A 324      26.487 -35.707  31.919  1.00  0.00           C  
ATOM   4865  HA1 GLY A 324      27.550 -35.564  32.043  1.00  0.00           H  
ATOM   4866  HA2 GLY A 324      26.249 -36.548  31.269  1.00  0.00           H  
ATOM   4867  C   GLY A 324      25.867 -35.869  33.308  1.00  0.00           C  
ATOM   4868  O   GLY A 324      26.341 -36.652  34.127  1.00  0.00           O  
ATOM   4869  N   THR A 325      24.775 -35.157  33.542  1.00  0.00           N  
ATOM   4870  HN  THR A 325      24.385 -34.540  32.860  1.00  0.00           H  
ATOM   4871  CA  THR A 325      24.034 -35.290  34.809  1.00  0.00           C  
ATOM   4872  HA  THR A 325      24.494 -36.064  35.426  1.00  0.00           H  
ATOM   4873  CB  THR A 325      24.024 -33.961  35.565  1.00  0.00           C  
ATOM   4874  HB  THR A 325      23.540 -34.141  36.537  1.00  0.00           H  
ATOM   4875  OG1 THR A 325      23.285 -33.003  34.824  1.00  0.00           O  
ATOM   4876  HG1 THR A 325      23.253 -32.190  35.329  1.00  0.00           H  
ATOM   4877  CG2 THR A 325      25.449 -33.456  35.802  1.00  0.00           C  
ATOM   4878 1HG2 THR A 325      25.926 -33.143  34.872  1.00  0.00           H  
ATOM   4879 2HG2 THR A 325      26.066 -34.241  36.240  1.00  0.00           H  
ATOM   4880 3HG2 THR A 325      25.471 -32.609  36.489  1.00  0.00           H  
ATOM   4881  C   THR A 325      22.595 -35.717  34.516  1.00  0.00           C  
ATOM   4882  O   THR A 325      22.160 -35.712  33.363  1.00  0.00           O  
ATOM   4883  N   VAL A 326      21.932 -36.195  35.554  1.00  0.00           N  
ATOM   4884  HN  VAL A 326      22.357 -36.265  36.460  1.00  0.00           H  
ATOM   4885  CA  VAL A 326      20.492 -36.497  35.495  1.00  0.00           C  
ATOM   4886  HA  VAL A 326      20.093 -36.077  34.572  1.00  0.00           H  
ATOM   4887  CB  VAL A 326      20.248 -38.008  35.568  1.00  0.00           C  
ATOM   4888  HB  VAL A 326      19.181 -38.192  35.425  1.00  0.00           H  
ATOM   4889  CG1 VAL A 326      20.998 -38.731  34.447  1.00  0.00           C  
ATOM   4890 1HG1 VAL A 326      22.078 -38.616  34.531  1.00  0.00           H  
ATOM   4891 2HG1 VAL A 326      20.697 -38.359  33.466  1.00  0.00           H  
ATOM   4892 3HG1 VAL A 326      20.785 -39.797  34.486  1.00  0.00           H  
ATOM   4893  CG2 VAL A 326      20.649 -38.563  36.942  1.00  0.00           C  
ATOM   4894 1HG2 VAL A 326      20.022 -38.185  37.749  1.00  0.00           H  
ATOM   4895 2HG2 VAL A 326      21.686 -38.334  37.186  1.00  0.00           H  
ATOM   4896 3HG2 VAL A 326      20.549 -39.648  36.956  1.00  0.00           H  
ATOM   4897  C   VAL A 326      19.823 -35.809  36.689  1.00  0.00           C  
ATOM   4898  O   VAL A 326      20.443 -35.659  37.745  1.00  0.00           O  
ATOM   4899  N   THR A 327      18.574 -35.424  36.514  1.00  0.00           N  
ATOM   4900  HN  THR A 327      18.071 -35.667  35.698  1.00  0.00           H  
ATOM   4901  CA  THR A 327      17.813 -34.799  37.603  1.00  0.00           C  
ATOM   4902  HA  THR A 327      18.480 -34.649  38.455  1.00  0.00           H  
ATOM   4903  CB  THR A 327      17.229 -33.466  37.144  1.00  0.00           C  
ATOM   4904  HB  THR A 327      18.047 -32.841  36.760  1.00  0.00           H  
ATOM   4905  OG1 THR A 327      16.617 -32.846  38.222  1.00  0.00           O  
ATOM   4906  HG1 THR A 327      17.251 -32.548  38.876  1.00  0.00           H  
ATOM   4907  CG2 THR A 327      16.237 -33.642  36.030  1.00  0.00           C  
ATOM   4908 1HG2 THR A 327      15.306 -34.077  36.389  1.00  0.00           H  
ATOM   4909 2HG2 THR A 327      16.673 -34.280  35.270  1.00  0.00           H  
ATOM   4910 3HG2 THR A 327      15.995 -32.682  35.575  1.00  0.00           H  
ATOM   4911  C   THR A 327      16.690 -35.753  38.016  1.00  0.00           C  
ATOM   4912  O   THR A 327      15.930 -36.241  37.177  1.00  0.00           O  
ATOM   4913  N   VAL A 328      16.633 -36.014  39.307  1.00  0.00           N  
ATOM   4914  HN  VAL A 328      17.179 -35.464  39.924  1.00  0.00           H  
ATOM   4915  CA  VAL A 328      15.636 -36.928  39.878  1.00  0.00           C  
ATOM   4916  HA  VAL A 328      14.965 -37.269  39.086  1.00  0.00           H  
ATOM   4917  CB  VAL A 328      16.344 -38.121  40.525  1.00  0.00           C  
ATOM   4918  HB  VAL A 328      16.951 -37.760  41.359  1.00  0.00           H  
ATOM   4919  CG1 VAL A 328      15.321 -39.120  41.070  1.00  0.00           C  
ATOM   4920 1HG1 VAL A 328      14.724 -39.552  40.267  1.00  0.00           H  
ATOM   4921 2HG1 VAL A 328      14.643 -38.648  41.765  1.00  0.00           H  
ATOM   4922 3HG1 VAL A 328      15.813 -39.938  41.597  1.00  0.00           H  
ATOM   4923  CG2 VAL A 328      17.286 -38.801  39.527  1.00  0.00           C  
ATOM   4924 1HG2 VAL A 328      18.102 -38.142  39.229  1.00  0.00           H  
ATOM   4925 2HG2 VAL A 328      16.758 -39.106  38.623  1.00  0.00           H  
ATOM   4926 3HG2 VAL A 328      17.743 -39.690  39.962  1.00  0.00           H  
ATOM   4927  C   VAL A 328      14.830 -36.173  40.935  1.00  0.00           C  
ATOM   4928  O   VAL A 328      15.391 -35.624  41.875  1.00  0.00           O  
ATOM   4929  N   GLU A 329      13.516 -36.192  40.765  1.00  0.00           N  
ATOM   4930  HN  GLU A 329      13.121 -36.697  40.000  1.00  0.00           H  
ATOM   4931  CA  GLU A 329      12.609 -35.552  41.729  1.00  0.00           C
[truncated: 96,870 more chars]
